# Supplementary material for: ﻿Integrative review of Xylomoiastrix, X.retinax and X.stangelmaieri (Lepidoptera, Noctuidae, Xyleninae, Apameini)
Source: Zookeys. 2024 Dec 23;1221:309–42. doi: 10.3897/zookeys.1221.132205 (PMC11686165; doi:10.3897/zookeys.1221.132205)
Supplement: XML Treatment for Xylomoia strix strix [file zookeys.1221.132205-treatment1.xml]

<!DOCTYPE tp:taxon-treatment
  PUBLIC "-//TaxonX//DTD Taxonomic Treatment Publishing DTD v0 20100105//EN" "tax-treatment-NSO.dtd">
<tp:taxon-treatment xmlns:tp="http://www.plazi.org/taxpub"><tp:treatment-meta><kwd-group><label>Taxon classification</label><kwd>
              <named-content content-type="kingdom">Animalia</named-content>
            </kwd><kwd>
              <named-content content-type="order">Lepidoptera</named-content>
            </kwd><kwd>
              <named-content content-type="family">Noctuidae</named-content>
            </kwd></kwd-group><mixed-citation publication-type="journal"><person-group><name><surname>Haverinen</surname><given-names>Risto</given-names></name><name><surname>Pototski</surname><given-names>Aleksander</given-names></name><name><surname>Mutanen</surname><given-names>Marko</given-names></name><name><surname>Mikalauskas</surname><given-names>Darius</given-names></name><name><surname>Yakovlev</surname><given-names>Roman V.</given-names></name><name><surname>Müller</surname><given-names>Günter C.</given-names></name><name><surname>Prozorov</surname><given-names>Alexey M.</given-names></name><name><surname>Saldaitis</surname><given-names>Aidas</given-names></name></person-group><article-title>﻿Integrative review of <italic><tp:taxon-name><tp:taxon-name-part taxon-name-part-type="genus" reg="Xylomoia">Xylomoia</tp:taxon-name-part><tp:taxon-name-part taxon-name-part-type="species" reg="strix">strix</tp:taxon-name-part></tp:taxon-name></italic>, <italic><tp:taxon-name><tp:taxon-name-part taxon-name-part-type="genus" reg="Xylomoia">X.</tp:taxon-name-part><tp:taxon-name-part taxon-name-part-type="species" reg="retinax">retinax</tp:taxon-name-part></tp:taxon-name></italic> and <italic><tp:taxon-name><tp:taxon-name-part taxon-name-part-type="genus" reg="Xylomoia">X.</tp:taxon-name-part><tp:taxon-name-part taxon-name-part-type="species" reg="stangelmaieri">stangelmaieri</tp:taxon-name-part></tp:taxon-name></italic> (<tp:taxon-name><tp:taxon-name-part taxon-name-part-type="order">Lepidoptera</tp:taxon-name-part></tp:taxon-name>, <tp:taxon-name><tp:taxon-name-part taxon-name-part-type="family">Noctuidae</tp:taxon-name-part></tp:taxon-name>, <tp:taxon-name><tp:taxon-name-part taxon-name-part-type="subfamily">Xyleninae</tp:taxon-name-part></tp:taxon-name>, <tp:taxon-name><tp:taxon-name-part taxon-name-part-type="tribe">Apameini</tp:taxon-name-part></tp:taxon-name>)</article-title><source>Zookeys</source><day>23</day><month>12</month><year>2024</year><volume>1221</volume><fpage>309</fpage><lpage>342</lpage><pub-id pub-id-type="doi">10.3897/zookeys.1221.132205</pub-id></mixed-citation></tp:treatment-meta><tp:nomenclature><label>﻿</label><tp:taxon-name>
            <object-id xmlns:xlink="http://www.w3.org/1999/xlink" content-type="arpha" xlink:type="simple">B5409904-0B6C-5FDD-82E2-9B9734284CFA</object-id>
            <tp:taxon-name-part taxon-name-part-type="genus" reg="Xylomoia">Xylomoia</tp:taxon-name-part>
            <tp:taxon-name-part taxon-name-part-type="species" reg="strix">strix</tp:taxon-name-part>
            <tp:taxon-name-part taxon-name-part-type="subspecies" reg="strix">strix</tp:taxon-name-part>
          </tp:taxon-name><tp:taxon-authority>Mikkola, 1980</tp:taxon-authority><xref ref-type="fig" rid="F1">Figs 1</xref><xref ref-type="fig" rid="F1">, 4</xref><xref ref-type="fig" rid="F2">, 11–16</xref><xref ref-type="fig" rid="F3">, 17–29</xref><xref ref-type="fig" rid="F4">, 30–35</xref><xref ref-type="fig" rid="F6">, 46–49</xref><xref ref-type="fig" rid="F7">, 50–53</xref><xref ref-type="fig" rid="F8">, 54–57</xref><xref ref-type="fig" rid="F9">, 58–61</xref><xref ref-type="fig" rid="F10">, 62–64</xref><xref ref-type="fig" rid="F13">, 72–74</xref><xref ref-type="fig" rid="F14">, 75–80</xref><xref ref-type="fig" rid="F15">, 81–83</xref><xref ref-type="fig" rid="F16">, 84–86</xref><tp:nomenclature-citation-list><tp:nomenclature-citation><tp:taxon-name>
                <tp:taxon-name-part taxon-name-part-type="genus" reg="Xylomoia">Xylomoia</tp:taxon-name-part>
                <tp:taxon-name-part taxon-name-part-type="species" reg="strix">strix</tp:taxon-name-part>
                <tp:taxon-name-part taxon-name-part-type="subspecies" reg="strix">strix</tp:taxon-name-part>
              </tp:taxon-name><comment>Mikkola, 1980: Notulae Entomologicae 60: 220. <abbrev xmlns:xlink="http://www.w3.org/1999/xlink" xlink:title="type locality" id="ABBRID0EDZAI" xlink:type="simple">TL</abbrev>: “Latvia, Turaida.” Holotype male, <named-content xmlns:xlink="http://www.w3.org/1999/xlink" content-type="dwc:institutional_code" xlink:title="Zoological Museum, University of Helsinki" xlink:href="http://grbio.org/institution/university-helsinki-0" xlink:type="simple">ZMHF</named-content> [examined].</comment></tp:nomenclature-citation></tp:nomenclature-citation-list></tp:nomenclature><tp:treatment-sec sec-type="diagnosis" id="SECID0EMZAI"><title>Diagnosis.</title><p>Distinguished from <italic><tp:taxon-name><tp:taxon-name-part taxon-name-part-type="genus" reg="Xylomoia">X.</tp:taxon-name-part><tp:taxon-name-part taxon-name-part-type="species" reg="strix">strix</tp:taxon-name-part><tp:taxon-name-part taxon-name-part-type="subspecies" reg="stangelmaieri">stangelmaieri</tp:taxon-name-part></tp:taxon-name></italic> by broader dark field on forewings (Figs <xref ref-type="fig" rid="F2">11</xref>–<xref ref-type="fig" rid="F4">35</xref>) and smaller pollex (Figs <xref ref-type="fig" rid="F6">46</xref>–<xref ref-type="fig" rid="F10">64</xref>), from <italic><tp:taxon-name><tp:taxon-name-part taxon-name-part-type="genus" reg="Xylomoia">X.</tp:taxon-name-part><tp:taxon-name-part taxon-name-part-type="species" reg="strix">strix</tp:taxon-name-part><tp:taxon-name-part taxon-name-part-type="subspecies" reg="retinax">retinax</tp:taxon-name-part></tp:taxon-name></italic> by actual presence of dark field on forewing (Figs <xref ref-type="fig" rid="F2">11</xref>–<xref ref-type="fig" rid="F4">35</xref>) and fold of ductus bursae (Figs <xref ref-type="fig" rid="F13">72</xref>–<xref ref-type="fig" rid="F16">86</xref>); from both subspecies genetically, having an average <italic>p</italic>-distance of 1.89% from <italic><tp:taxon-name><tp:taxon-name-part taxon-name-part-type="genus" reg="Xylomoia">X.</tp:taxon-name-part><tp:taxon-name-part taxon-name-part-type="species" reg="strix">strix</tp:taxon-name-part><tp:taxon-name-part taxon-name-part-type="subspecies" reg="stangelmaieri">stangelmaieri</tp:taxon-name-part></tp:taxon-name></italic> and 0.33% from <italic><tp:taxon-name><tp:taxon-name-part taxon-name-part-type="genus" reg="Xylomoia">X.</tp:taxon-name-part><tp:taxon-name-part taxon-name-part-type="species" reg="strix">strix</tp:taxon-name-part><tp:taxon-name-part taxon-name-part-type="subspecies" reg="retinax">retinax</tp:taxon-name-part></tp:taxon-name></italic>. Average <italic>p</italic>-distance between <italic><tp:taxon-name><tp:taxon-name-part taxon-name-part-type="genus" reg="Xylomoia">X.</tp:taxon-name-part><tp:taxon-name-part taxon-name-part-type="species" reg="strix">strix</tp:taxon-name-part><tp:taxon-name-part taxon-name-part-type="subspecies" reg="strix">strix</tp:taxon-name-part></tp:taxon-name></italic> and <italic><tp:taxon-name><tp:taxon-name-part taxon-name-part-type="genus" reg="Xylomoia">X.</tp:taxon-name-part><tp:taxon-name-part taxon-name-part-type="species" reg="graminea">graminea</tp:taxon-name-part></tp:taxon-name></italic> is 2.55%, <italic><tp:taxon-name><tp:taxon-name-part taxon-name-part-type="genus" reg="Xylomoia">X.</tp:taxon-name-part><tp:taxon-name-part taxon-name-part-type="species" reg="strix">strix</tp:taxon-name-part><tp:taxon-name-part taxon-name-part-type="subspecies" reg="strix">strix</tp:taxon-name-part></tp:taxon-name></italic> and <italic><tp:taxon-name><tp:taxon-name-part taxon-name-part-type="genus" reg="Xylomoia">X.</tp:taxon-name-part><tp:taxon-name-part taxon-name-part-type="species" reg="chagnoni">chagnoni</tp:taxon-name-part></tp:taxon-name></italic>, 7.64%, and <italic><tp:taxon-name><tp:taxon-name-part taxon-name-part-type="genus" reg="Xylomoia">X.</tp:taxon-name-part><tp:taxon-name-part taxon-name-part-type="species" reg="strix">strix</tp:taxon-name-part><tp:taxon-name-part taxon-name-part-type="subspecies" reg="strix">strix</tp:taxon-name-part></tp:taxon-name></italic> and <italic><tp:taxon-name><tp:taxon-name-part taxon-name-part-type="genus" reg="Xylomoia">X.</tp:taxon-name-part><tp:taxon-name-part taxon-name-part-type="species" reg="indirecta">indirecta</tp:taxon-name-part></tp:taxon-name></italic>, 8.05% (Fig. <xref ref-type="fig" rid="F18">90</xref>). Found in north, central, and east Europe with the westernmost presence in the Volga region (Figs <xref ref-type="fig" rid="F19">91</xref>, <xref ref-type="fig" rid="F19">92</xref>).</p></tp:treatment-sec><tp:treatment-sec sec-type="variability" id="SECID0EM6AI"><title>Variability.</title><p><bold><italic>Adults.</italic></bold> Blackish streak in medial field varies from narrow (e.g., Figs <xref ref-type="fig" rid="F3">20</xref>, <xref ref-type="fig" rid="F3">22</xref>, <xref ref-type="fig" rid="F4">33</xref>) to wide (e.g., 18, 23), its reddish-brown bounds vary from well-pronounced (e.g., Figs <xref ref-type="fig" rid="F2">15</xref>, <xref ref-type="fig" rid="F3">21</xref>) to non-existing (e.g., Figs <xref ref-type="fig" rid="F2">12</xref>, <xref ref-type="fig" rid="F3">19</xref>). Dark streak may expand towards costa and cover medial field (Figs <xref ref-type="fig" rid="F2">11–15</xref>, <xref ref-type="fig" rid="F3">19</xref>, <xref ref-type="fig" rid="F3">26</xref>). Forewings may have somewhat reddish (Figs <xref ref-type="fig" rid="F2">16</xref>, <xref ref-type="fig" rid="F3">23</xref>, <xref ref-type="fig" rid="F4">30</xref>, <xref ref-type="fig" rid="F4">33</xref>), yellowish (Figs <xref ref-type="fig" rid="F2">11–15</xref>, <xref ref-type="fig" rid="F3">18</xref>, <xref ref-type="fig" rid="F3">24</xref>, <xref ref-type="fig" rid="F3">26</xref>) or greyish tinge (Figs <xref ref-type="fig" rid="F3">22</xref>, <xref ref-type="fig" rid="F3">25</xref>, <xref ref-type="fig" rid="F3">27–29</xref>, <xref ref-type="fig" rid="F4">31–32</xref>, <xref ref-type="fig" rid="F4">34–35</xref>); submarginal field may be pale- (e.g., Fig. <xref ref-type="fig" rid="F2">11</xref>) or dark-colored (e.g., Fig. <xref ref-type="fig" rid="F3">17</xref>). <bold><italic>Male genitalia.</italic></bold> Uncus may gradually get thin towards apex (e.g., Figs <xref ref-type="fig" rid="F6">46</xref>, <xref ref-type="fig" rid="F9">59</xref>) or only be thin near its apex (e.g., Figs <xref ref-type="fig" rid="F7">51</xref>, <xref ref-type="fig" rid="F9">58</xref>), saccus may be relatively small and narrow (e.g., Figs <xref ref-type="fig" rid="F6">48</xref>, <xref ref-type="fig" rid="F10">62</xref>) or large (e.g., Figs <xref ref-type="fig" rid="F8">54</xref>, <xref ref-type="fig" rid="F10">63</xref>), carina may be reduced (Figs <xref ref-type="fig" rid="F8">56–57</xref>, <xref ref-type="fig" rid="F9">59</xref>, <xref ref-type="fig" rid="F9">61</xref>) or well-developed (e.g., Figs <xref ref-type="fig" rid="F6">48</xref>, <xref ref-type="fig" rid="F9">60</xref>, <xref ref-type="fig" rid="F10">64</xref>), basal cornutus varies in size from small (e.g., Fig. <xref ref-type="fig" rid="F9">61</xref>) to large (e.g., Fig. <xref ref-type="fig" rid="F9">58</xref>) and may be more or less bent, medial cornutus may be almost straight (e.g., Fig. <xref ref-type="fig" rid="F6">46</xref>), c-shaped (e.g., Fig. <xref ref-type="fig" rid="F10">62</xref>) or s-shaped (e.g., Fig. <xref ref-type="fig" rid="F9">60</xref>) and varies in size. <bold><italic>Female genitalia.</italic></bold> Antevaginal plate slightly varies in thickness, bursa copulatrix may narrow around connection with ductus bursae (e.g., Fig. <xref ref-type="fig" rid="F14">76</xref>) and may have one (Figs <xref ref-type="fig" rid="F13">73</xref>, <xref ref-type="fig" rid="F13">74</xref>, <xref ref-type="fig" rid="F14">77</xref>, <xref ref-type="fig" rid="F16">85</xref>) or two (Fig. <xref ref-type="fig" rid="F16">86</xref>) frontal signa, hind signum varies in size.</p><fig id="F2" position="float" orientation="portrait"><object-id xmlns:xlink="http://www.w3.org/1999/xlink" content-type="doi" xlink:type="simple">10.3897/zookeys.1221.132205.figures5-16</object-id><object-id xmlns:xlink="http://www.w3.org/1999/xlink" content-type="arpha" xlink:type="simple">9D8819E3-9C01-5324-B6B8-560BECAB4997</object-id><label>Figures 5–16.</label><caption><p>Adults of <italic><tp:taxon-name><tp:taxon-name-part taxon-name-part-type="genus" reg="Xylomoia">Xylomoia</tp:taxon-name-part><tp:taxon-name-part taxon-name-part-type="species" reg="strix">strix</tp:taxon-name-part></tp:taxon-name></italic> sspp. with labels. <bold>5–10</bold><italic><tp:taxon-name><tp:taxon-name-part taxon-name-part-type="genus" reg="Xylomoia">X.</tp:taxon-name-part><tp:taxon-name-part taxon-name-part-type="species" reg="strix">strix</tp:taxon-name-part><tp:taxon-name-part taxon-name-part-type="subspecies" reg="stangelmaieri">stangelmaieri</tp:taxon-name-part></tp:taxon-name></italic> (<abbrev xmlns:xlink="http://www.w3.org/1999/xlink" xlink:title="collection of R. Haverinen" id="ABBRID0EJHBI" xlink:type="simple">CRH</abbrev>) <bold>11–16</bold><italic><tp:taxon-name><tp:taxon-name-part taxon-name-part-type="genus" reg="Xylomoia">X.</tp:taxon-name-part><tp:taxon-name-part taxon-name-part-type="species" reg="strix">strix</tp:taxon-name-part><tp:taxon-name-part taxon-name-part-type="subspecies" reg="strix">strix</tp:taxon-name-part></tp:taxon-name></italic><bold>11–14</bold><abbrev xmlns:xlink="http://www.w3.org/1999/xlink" xlink:title="collection of R. Haverinen" id="ABBRID0EAIBI" xlink:type="simple">CRH</abbrev><bold>15, 16.</bold><abbrev xmlns:xlink="http://www.w3.org/1999/xlink" content-type="institution" xlink:title="collection of A. Saldaitis" id="ABBRID0EGIBI" xlink:type="simple">ASV</abbrev>. Scale bar: 1 cm.</p></caption><graphic xmlns:xlink="http://www.w3.org/1999/xlink" xlink:href="zookeys-1221-309_article-132205__-g002.jpg" position="float" orientation="portrait" xlink:type="simple" id="oo_1204097.jpg"><uri content-type="original_file" xlink:type="simple">https://binary.pensoft.net/fig/1204097</uri></graphic></fig><fig id="F3" position="float" orientation="portrait"><object-id xmlns:xlink="http://www.w3.org/1999/xlink" content-type="doi" xlink:type="simple">10.3897/zookeys.1221.132205.figures17-29</object-id><object-id xmlns:xlink="http://www.w3.org/1999/xlink" content-type="arpha" xlink:type="simple">58C62B68-3589-5E37-8D7C-B97A633CC7C5</object-id><label>Figures 17–29.</label><caption><p>Adults of <italic><tp:taxon-name><tp:taxon-name-part taxon-name-part-type="genus" reg="Xylomoia">Xylomoia</tp:taxon-name-part><tp:taxon-name-part taxon-name-part-type="species" reg="strix">strix</tp:taxon-name-part><tp:taxon-name-part taxon-name-part-type="subspecies" reg="strix">strix</tp:taxon-name-part></tp:taxon-name></italic> with labels. <bold>17–19, 23–29</bold><abbrev xmlns:xlink="http://www.w3.org/1999/xlink" xlink:title="collection of R. Haverinen" id="ABBRID0EJJBI" xlink:type="simple">CRH</abbrev><bold>20–22</bold><abbrev xmlns:xlink="http://www.w3.org/1999/xlink" content-type="institution" xlink:title="collection of A. Saldaitis" id="ABBRID0EPJBI" xlink:type="simple">ASV</abbrev>. Scale bar: 1 cm.</p></caption><graphic xmlns:xlink="http://www.w3.org/1999/xlink" xlink:href="zookeys-1221-309_article-132205__-g003.jpg" position="float" orientation="portrait" xlink:type="simple" id="oo_1204098.jpg"><uri content-type="original_file" xlink:type="simple">https://binary.pensoft.net/fig/1204098</uri></graphic></fig><fig id="F4" position="float" orientation="portrait"><object-id xmlns:xlink="http://www.w3.org/1999/xlink" content-type="doi" xlink:type="simple">10.3897/zookeys.1221.132205.figures30-41</object-id><object-id xmlns:xlink="http://www.w3.org/1999/xlink" content-type="arpha" xlink:type="simple">65CDB9AA-4B4A-59B4-B4EF-05D8EC0F3C59</object-id><label>Figures 30–41.</label><caption><p>Adults of <italic><tp:taxon-name><tp:taxon-name-part taxon-name-part-type="genus" reg="Xylomoia">Xylomoia</tp:taxon-name-part><tp:taxon-name-part taxon-name-part-type="species" reg="strix">strix</tp:taxon-name-part></tp:taxon-name></italic> sspp. with labels (<abbrev xmlns:xlink="http://www.w3.org/1999/xlink" xlink:title="collection of R. Haverinen" id="ABBRID0EMKBI" xlink:type="simple">CRH</abbrev>). <bold>30–35</bold><italic><tp:taxon-name><tp:taxon-name-part taxon-name-part-type="genus" reg="Xylomoia">X.</tp:taxon-name-part><tp:taxon-name-part taxon-name-part-type="species" reg="strix">strix</tp:taxon-name-part><tp:taxon-name-part taxon-name-part-type="subspecies" reg="strix">strix</tp:taxon-name-part></tp:taxon-name></italic><bold>36–41</bold><italic><tp:taxon-name><tp:taxon-name-part taxon-name-part-type="genus" reg="Xylomoia">X.</tp:taxon-name-part><tp:taxon-name-part taxon-name-part-type="species" reg="strix">strix</tp:taxon-name-part><tp:taxon-name-part taxon-name-part-type="subspecies" reg="retinax">retinax</tp:taxon-name-part></tp:taxon-name></italic>. Scale bar: 1 cm.</p></caption><graphic xmlns:xlink="http://www.w3.org/1999/xlink" xlink:href="zookeys-1221-309_article-132205__-g004.jpg" position="float" orientation="portrait" xlink:type="simple" id="oo_1204099.jpg"><uri content-type="original_file" xlink:type="simple">https://binary.pensoft.net/fig/1204099</uri></graphic></fig></tp:treatment-sec><tp:treatment-sec sec-type="distribution" id="SECID0EXLBI"><title>Distribution area.</title><p>Finland, Estonia, Latvia, Lithuania, Poland, Belarus, Ukraine, and Russia (Leningrad, Yaroslavl, Moscow, Tula, Saratov, Samara Oblasts and Republic of Tatarstan).</p></tp:treatment-sec><tp:treatment-sec><!--Section generated to contain objects referenced in tp:taxon-treatment.--><fig id="F1" position="float" orientation="portrait"><object-id xmlns:xlink="http://www.w3.org/1999/xlink" content-type="doi" xlink:type="simple">10.3897/zookeys.1221.132205.figures1-4</object-id><object-id xmlns:xlink="http://www.w3.org/1999/xlink" content-type="arpha" xlink:type="simple">6B36BD41-2278-5A4D-B4E0-61F4872A6C11</object-id><label>Figures 1–4.</label><caption><p>Adults and male genitalia of <italic><tp:taxon-name><tp:taxon-name-part taxon-name-part-type="genus" reg="Xylomoia">Xylomoia</tp:taxon-name-part></tp:taxon-name></italic> spp. with labels (<abbrev xmlns:xlink="http://www.w3.org/1999/xlink" content-type="institution" xlink:title="Zoological Museum, University of Helsinki" id="ABBRID0E4IAE" xlink:type="simple">ZMHF</abbrev>). <bold>1, 4</bold><abbrev xmlns:xlink="http://www.w3.org/1999/xlink" xlink:title="holotype" id="ABBRID0EEJAE" xlink:type="simple">HT</abbrev> male of <italic><tp:taxon-name><tp:taxon-name-part taxon-name-part-type="genus" reg="Xylomoia">X.</tp:taxon-name-part><tp:taxon-name-part taxon-name-part-type="species" reg="strix">strix</tp:taxon-name-part></tp:taxon-name></italic>, lacking features of phallus are indicated with arrows <bold>2</bold><abbrev xmlns:xlink="http://www.w3.org/1999/xlink" xlink:title="holotype" id="ABBRID0EVJAE" xlink:type="simple">HT</abbrev> male of <italic><tp:taxon-name><tp:taxon-name-part taxon-name-part-type="genus" reg="Xylomoia">X.</tp:taxon-name-part><tp:taxon-name-part taxon-name-part-type="species" reg="stangelmaieri">stangelmaieri</tp:taxon-name-part></tp:taxon-name></italic><bold>3</bold><abbrev xmlns:xlink="http://www.w3.org/1999/xlink" xlink:title="holotype" id="ABBRID0EGKAE" xlink:type="simple">HT</abbrev> male of <italic><tp:taxon-name><tp:taxon-name-part taxon-name-part-type="genus" reg="Xylomoia">X.</tp:taxon-name-part><tp:taxon-name-part taxon-name-part-type="species" reg="retinax">retinax</tp:taxon-name-part></tp:taxon-name></italic>. Scale bars: 1 cm (for adults); 1 mm (for genitalia).</p></caption><graphic xmlns:xlink="http://www.w3.org/1999/xlink" xlink:href="zookeys-1221-309_article-132205__-g001.jpg" position="float" orientation="portrait" xlink:type="simple" id="oo_1204096.jpg"><uri content-type="original_file" xlink:type="simple">https://binary.pensoft.net/fig/1204096</uri></graphic></fig><fig id="F6" position="float" orientation="portrait"><object-id xmlns:xlink="http://www.w3.org/1999/xlink" content-type="doi" xlink:type="simple">10.3897/zookeys.1221.132205.figures46-49</object-id><object-id xmlns:xlink="http://www.w3.org/1999/xlink" content-type="arpha" xlink:type="simple">6B6051BE-4ECF-5946-96CF-D391F5463458</object-id><label>Figures 46–49.</label><caption><p>Male genitalia of <italic><tp:taxon-name><tp:taxon-name-part taxon-name-part-type="genus" reg="Xylomoia">Xylomoia</tp:taxon-name-part><tp:taxon-name-part taxon-name-part-type="species" reg="strix">strix</tp:taxon-name-part><tp:taxon-name-part taxon-name-part-type="subspecies" reg="strix">strix</tp:taxon-name-part></tp:taxon-name></italic> (<abbrev xmlns:xlink="http://www.w3.org/1999/xlink" xlink:title="collection of R. Haverinen" id="ABBRID0EICCI" xlink:type="simple">CRH</abbrev>). Scale bar: 1 mm.</p></caption><graphic xmlns:xlink="http://www.w3.org/1999/xlink" xlink:href="zookeys-1221-309_article-132205__-g006.jpg" position="float" orientation="portrait" xlink:type="simple" id="oo_1204101.jpg"><uri content-type="original_file" xlink:type="simple">https://binary.pensoft.net/fig/1204101</uri></graphic></fig><fig id="F7" position="float" orientation="portrait"><object-id xmlns:xlink="http://www.w3.org/1999/xlink" content-type="doi" xlink:type="simple">10.3897/zookeys.1221.132205.figures50-53</object-id><object-id xmlns:xlink="http://www.w3.org/1999/xlink" content-type="arpha" xlink:type="simple">535B43AB-CDF8-562F-A6CC-0E07E8E43A03</object-id><label>Figures 50–53.</label><caption><p>Male genitalia of <italic><tp:taxon-name><tp:taxon-name-part taxon-name-part-type="genus" reg="Xylomoia">Xylomoia</tp:taxon-name-part><tp:taxon-name-part taxon-name-part-type="species" reg="strix">strix</tp:taxon-name-part><tp:taxon-name-part taxon-name-part-type="subspecies" reg="strix">strix</tp:taxon-name-part></tp:taxon-name></italic> (<abbrev xmlns:xlink="http://www.w3.org/1999/xlink" xlink:title="collection of R. Haverinen" id="ABBRID0EIDCI" xlink:type="simple">CRH</abbrev>). Scale bar: 1 mm.</p></caption><graphic xmlns:xlink="http://www.w3.org/1999/xlink" xlink:href="zookeys-1221-309_article-132205__-g007.jpg" position="float" orientation="portrait" xlink:type="simple" id="oo_1204102.jpg"><uri content-type="original_file" xlink:type="simple">https://binary.pensoft.net/fig/1204102</uri></graphic></fig><fig id="F8" position="float" orientation="portrait"><object-id xmlns:xlink="http://www.w3.org/1999/xlink" content-type="doi" xlink:type="simple">10.3897/zookeys.1221.132205.figures54-57</object-id><object-id xmlns:xlink="http://www.w3.org/1999/xlink" content-type="arpha" xlink:type="simple">30558262-ABF9-5A7E-ABD0-781E04B66840</object-id><label>Figures 54–57.</label><caption><p>Male genitalia of <italic><tp:taxon-name><tp:taxon-name-part taxon-name-part-type="genus" reg="Xylomoia">Xylomoia</tp:taxon-name-part><tp:taxon-name-part taxon-name-part-type="species" reg="strix">strix</tp:taxon-name-part><tp:taxon-name-part taxon-name-part-type="subspecies" reg="strix">strix</tp:taxon-name-part></tp:taxon-name></italic>. Depositories: <bold>54, 55</bold><abbrev xmlns:xlink="http://www.w3.org/1999/xlink" content-type="institution" xlink:title="collection of A. Saldaitis" id="ABBRID0EKECI" xlink:type="simple">ASV</abbrev><bold>56, 57</bold><abbrev xmlns:xlink="http://www.w3.org/1999/xlink" xlink:title="collection of R. Haverinen" id="ABBRID0ERECI" xlink:type="simple">CRH</abbrev>. Scale bar: 1 mm.</p></caption><graphic xmlns:xlink="http://www.w3.org/1999/xlink" xlink:href="zookeys-1221-309_article-132205__-g008.jpg" position="float" orientation="portrait" xlink:type="simple" id="oo_1204103.jpg"><uri content-type="original_file" xlink:type="simple">https://binary.pensoft.net/fig/1204103</uri></graphic></fig><fig id="F9" position="float" orientation="portrait"><object-id xmlns:xlink="http://www.w3.org/1999/xlink" content-type="doi" xlink:type="simple">10.3897/zookeys.1221.132205.figures58-61</object-id><object-id xmlns:xlink="http://www.w3.org/1999/xlink" content-type="arpha" xlink:type="simple">73042053-5AC8-5BAC-9181-F6E93D6E031B</object-id><label>Figures 58–61.</label><caption><p>Male genitalia of <italic><tp:taxon-name><tp:taxon-name-part taxon-name-part-type="genus" reg="Xylomoia">Xylomoia</tp:taxon-name-part><tp:taxon-name-part taxon-name-part-type="species" reg="strix">strix</tp:taxon-name-part><tp:taxon-name-part taxon-name-part-type="subspecies" reg="strix">strix</tp:taxon-name-part></tp:taxon-name></italic> (<abbrev xmlns:xlink="http://www.w3.org/1999/xlink" content-type="institution" xlink:title="collection of A. Saldaitis" id="ABBRID0ERFCI" xlink:type="simple">ASV</abbrev>). Scale bar: 1 mm.</p></caption><graphic xmlns:xlink="http://www.w3.org/1999/xlink" xlink:href="zookeys-1221-309_article-132205__-g009.jpg" position="float" orientation="portrait" xlink:type="simple" id="oo_1204104.jpg"><uri content-type="original_file" xlink:type="simple">https://binary.pensoft.net/fig/1204104</uri></graphic></fig><fig id="F10" position="float" orientation="portrait"><object-id xmlns:xlink="http://www.w3.org/1999/xlink" content-type="doi" xlink:type="simple">10.3897/zookeys.1221.132205.figures62-64</object-id><object-id xmlns:xlink="http://www.w3.org/1999/xlink" content-type="arpha" xlink:type="simple">16470518-00F1-5240-BD61-96E41E8638E6</object-id><label>Figures 62–64.</label><caption><p>Male genitalia of <italic><tp:taxon-name><tp:taxon-name-part taxon-name-part-type="genus" reg="Xylomoia">Xylomoia</tp:taxon-name-part><tp:taxon-name-part taxon-name-part-type="species" reg="strix">strix</tp:taxon-name-part><tp:taxon-name-part taxon-name-part-type="subspecies" reg="strix">strix</tp:taxon-name-part></tp:taxon-name></italic> (<abbrev xmlns:xlink="http://www.w3.org/1999/xlink" xlink:title="collection of R. Haverinen" id="ABBRID0ESGCI" xlink:type="simple">CRH</abbrev>). Scale bar: 1 mm.</p></caption><graphic xmlns:xlink="http://www.w3.org/1999/xlink" xlink:href="zookeys-1221-309_article-132205__-g010.jpg" position="float" orientation="portrait" xlink:type="simple" id="oo_1204105.jpg"><uri content-type="original_file" xlink:type="simple">https://binary.pensoft.net/fig/1204105</uri></graphic></fig><fig id="F13" position="float" orientation="portrait"><object-id xmlns:xlink="http://www.w3.org/1999/xlink" content-type="doi" xlink:type="simple">10.3897/zookeys.1221.132205.figures72-74</object-id><object-id xmlns:xlink="http://www.w3.org/1999/xlink" content-type="arpha" xlink:type="simple">221288B9-C7A0-58AE-9316-FE948DB24C0A</object-id><label>Figures 72–74.</label><caption><p>Female genitalia of <italic><tp:taxon-name><tp:taxon-name-part taxon-name-part-type="genus" reg="Xylomoia">Xylomoia</tp:taxon-name-part><tp:taxon-name-part taxon-name-part-type="species" reg="strix">strix</tp:taxon-name-part><tp:taxon-name-part taxon-name-part-type="subspecies" reg="strix">strix</tp:taxon-name-part></tp:taxon-name></italic> (<abbrev xmlns:xlink="http://www.w3.org/1999/xlink" xlink:title="collection of R. Haverinen" id="ABBRID0E2JCI" xlink:type="simple">CRH</abbrev>). Abbreviations: f – frontal signum, h – hind signum. Scale bar: 1 mm.</p></caption><graphic xmlns:xlink="http://www.w3.org/1999/xlink" xlink:href="zookeys-1221-309_article-132205__-g013.jpg" position="float" orientation="portrait" xlink:type="simple" id="oo_1204108.jpg"><uri content-type="original_file" xlink:type="simple">https://binary.pensoft.net/fig/1204108</uri></graphic></fig><fig id="F14" position="float" orientation="portrait"><object-id xmlns:xlink="http://www.w3.org/1999/xlink" content-type="doi" xlink:type="simple">10.3897/zookeys.1221.132205.figures75-80</object-id><object-id xmlns:xlink="http://www.w3.org/1999/xlink" content-type="arpha" xlink:type="simple">21B42097-54D5-5F27-88E2-A64A76AAC76C</object-id><label>Figures 75–80.</label><caption><p>Female genitalia of <italic><tp:taxon-name><tp:taxon-name-part taxon-name-part-type="genus" reg="Xylomoia">Xylomoia</tp:taxon-name-part><tp:taxon-name-part taxon-name-part-type="species" reg="strix">strix</tp:taxon-name-part><tp:taxon-name-part taxon-name-part-type="subspecies" reg="strix">strix</tp:taxon-name-part></tp:taxon-name></italic> (<abbrev xmlns:xlink="http://www.w3.org/1999/xlink" xlink:title="collection of R. Haverinen" id="ABBRID0E2KCI" xlink:type="simple">CRH</abbrev>). Abbreviations: f – frontal signum, h – hind signum. Scale bar: 1 mm.</p></caption><graphic xmlns:xlink="http://www.w3.org/1999/xlink" xlink:href="zookeys-1221-309_article-132205__-g014.jpg" position="float" orientation="portrait" xlink:type="simple" id="oo_1204109.jpg"><uri content-type="original_file" xlink:type="simple">https://binary.pensoft.net/fig/1204109</uri></graphic></fig><fig id="F15" position="float" orientation="portrait"><object-id xmlns:xlink="http://www.w3.org/1999/xlink" content-type="doi" xlink:type="simple">10.3897/zookeys.1221.132205.figures81-83</object-id><object-id xmlns:xlink="http://www.w3.org/1999/xlink" content-type="arpha" xlink:type="simple">192EB446-8D99-53F8-8488-F72DAAF53830</object-id><label>Figures 81–83.</label><caption><p>Female genitalia of <italic><tp:taxon-name><tp:taxon-name-part taxon-name-part-type="genus" reg="Xylomoia">Xylomoia</tp:taxon-name-part><tp:taxon-name-part taxon-name-part-type="species" reg="strix">strix</tp:taxon-name-part><tp:taxon-name-part taxon-name-part-type="subspecies" reg="strix">strix</tp:taxon-name-part></tp:taxon-name></italic> (<abbrev xmlns:xlink="http://www.w3.org/1999/xlink" xlink:title="collection of R. Haverinen" id="ABBRID0E2LCI" xlink:type="simple">CRH</abbrev>). Abbreviations: f – frontal signum, h – hind signum. Scale bar: 1 mm.</p></caption><graphic xmlns:xlink="http://www.w3.org/1999/xlink" xlink:href="zookeys-1221-309_article-132205__-g015.jpg" position="float" orientation="portrait" xlink:type="simple" id="oo_1204110.jpg"><uri content-type="original_file" xlink:type="simple">https://binary.pensoft.net/fig/1204110</uri></graphic></fig><fig id="F16" position="float" orientation="portrait"><object-id xmlns:xlink="http://www.w3.org/1999/xlink" content-type="doi" xlink:type="simple">10.3897/zookeys.1221.132205.figures84-86</object-id><object-id xmlns:xlink="http://www.w3.org/1999/xlink" content-type="arpha" xlink:type="simple">CC80DAE4-EB5F-5907-BA2C-85655B2BAEB7</object-id><label>Figures 84–86.</label><caption><p>Female genitalia of <italic><tp:taxon-name><tp:taxon-name-part taxon-name-part-type="genus" reg="Xylomoia">Xylomoia</tp:taxon-name-part><tp:taxon-name-part taxon-name-part-type="species" reg="strix">strix</tp:taxon-name-part><tp:taxon-name-part taxon-name-part-type="subspecies" reg="strix">strix</tp:taxon-name-part></tp:taxon-name></italic> (<abbrev xmlns:xlink="http://www.w3.org/1999/xlink" xlink:title="collection of R. Haverinen" id="ABBRID0E2MCI" xlink:type="simple">CRH</abbrev>). Abbreviations: f – frontal signum, h – hind signum. Scale bar: 1 mm.</p></caption><graphic xmlns:xlink="http://www.w3.org/1999/xlink" xlink:href="zookeys-1221-309_article-132205__-g016.jpg" position="float" orientation="portrait" xlink:type="simple" id="oo_1204111.jpg"><uri content-type="original_file" xlink:type="simple">https://binary.pensoft.net/fig/1204111</uri></graphic></fig><fig id="F18" position="float" orientation="portrait"><object-id xmlns:xlink="http://www.w3.org/1999/xlink" content-type="doi" xlink:type="simple">10.3897/zookeys.1221.132205.figure90</object-id><object-id xmlns:xlink="http://www.w3.org/1999/xlink" content-type="arpha" xlink:type="simple">A63A2F8B-B971-51D6-9273-2190709156DD</object-id><label>Figure 90.</label><caption><p>Phylogenetic tree (Maximum Likelihood, HKY+F+I, 1000 ultrafast bootstrap replicates) for <italic><tp:taxon-name><tp:taxon-name-part taxon-name-part-type="genus" reg="Xylomoia">Xylomoia</tp:taxon-name-part></tp:taxon-name></italic> spp. built in IQ-TREE 2.2.0 and pairwise distances (%) computed for each pair of taxa in MEGA X.</p></caption><graphic xmlns:xlink="http://www.w3.org/1999/xlink" xlink:href="zookeys-1221-309_article-132205__-g018.jpg" position="float" orientation="portrait" xlink:type="simple" id="oo_1204113.jpg"><uri content-type="original_file" xlink:type="simple">https://binary.pensoft.net/fig/1204113</uri></graphic></fig><fig id="F19" position="float" orientation="portrait"><object-id xmlns:xlink="http://www.w3.org/1999/xlink" content-type="doi" xlink:type="simple">10.3897/zookeys.1221.132205.figures91-92</object-id><object-id xmlns:xlink="http://www.w3.org/1999/xlink" content-type="arpha" xlink:type="simple">EE91990D-1C63-54B4-8031-986EF7B7CA10</object-id><label>Figures 91, 92.</label><caption><p>Collecting localities of <italic><tp:taxon-name><tp:taxon-name-part taxon-name-part-type="genus" reg="Xylomoia">Xylomoia</tp:taxon-name-part><tp:taxon-name-part taxon-name-part-type="species" reg="strix">strix</tp:taxon-name-part></tp:taxon-name></italic> subspecies: <italic><tp:taxon-name><tp:taxon-name-part taxon-name-part-type="genus" reg="Xylomoia">X.</tp:taxon-name-part><tp:taxon-name-part taxon-name-part-type="species" reg="strix">strix</tp:taxon-name-part><tp:taxon-name-part taxon-name-part-type="subspecies" reg="stangelmaieri">stangelmaieri</tp:taxon-name-part></tp:taxon-name></italic> in Italy, <italic><tp:taxon-name><tp:taxon-name-part taxon-name-part-type="genus" reg="Xylomoia">X.</tp:taxon-name-part><tp:taxon-name-part taxon-name-part-type="species" reg="strix">strix</tp:taxon-name-part><tp:taxon-name-part taxon-name-part-type="subspecies" reg="strix">strix</tp:taxon-name-part></tp:taxon-name></italic> in Europe, and <italic><tp:taxon-name><tp:taxon-name-part taxon-name-part-type="genus" reg="Xylomoia">X.</tp:taxon-name-part><tp:taxon-name-part taxon-name-part-type="species" reg="strix">strix</tp:taxon-name-part><tp:taxon-name-part taxon-name-part-type="subspecies" reg="retinax">retinax</tp:taxon-name-part></tp:taxon-name></italic> in Asia. Colored tags mark collecting locations from where adults were barcoded. Circles with stars mark type localities <bold>91</bold> physical map <bold>92</bold> map of ecoregions: green colors indicate forests and steppes, purple – taiga (see <ext-link xmlns:xlink="http://www.w3.org/1999/xlink" xlink:type="simple" ext-link-type="uri" xlink:href="http://ecoregions.appspot.com">ecoregions.appspot.com</ext-link>).</p></caption><graphic xmlns:xlink="http://www.w3.org/1999/xlink" xlink:href="zookeys-1221-309_article-132205__-g019.jpg" position="float" orientation="portrait" xlink:type="simple" id="oo_1204114.jpg"><uri content-type="original_file" xlink:type="simple">https://binary.pensoft.net/fig/1204114</uri></graphic></fig></tp:treatment-sec></tp:taxon-treatment>
