# Supplementary material for: ﻿Integrative review of Xylomoiastrix, X.retinax and X.stangelmaieri (Lepidoptera, Noctuidae, Xyleninae, Apameini)
Source: Zookeys. 2024 Dec 23;1221:309–42. doi: 10.3897/zookeys.1221.132205 (PMC11686165; doi:10.3897/zookeys.1221.132205)
Supplement: XML Treatment for Xylomoia strix stangelmaieri [file zookeys.1221.132205-treatment2.xml]

<!DOCTYPE tp:taxon-treatment
  PUBLIC "-//TaxonX//DTD Taxonomic Treatment Publishing DTD v0 20100105//EN" "tax-treatment-NSO.dtd">
<tp:taxon-treatment xmlns:tp="http://www.plazi.org/taxpub"><tp:treatment-meta><kwd-group><label>Taxon classification</label><kwd>
              <named-content content-type="kingdom">Animalia</named-content>
            </kwd><kwd>
              <named-content content-type="order">Lepidoptera</named-content>
            </kwd><kwd>
              <named-content content-type="family">Noctuidae</named-content>
            </kwd></kwd-group><mixed-citation publication-type="journal"><person-group><name><surname>Haverinen</surname><given-names>Risto</given-names></name><name><surname>Pototski</surname><given-names>Aleksander</given-names></name><name><surname>Mutanen</surname><given-names>Marko</given-names></name><name><surname>Mikalauskas</surname><given-names>Darius</given-names></name><name><surname>Yakovlev</surname><given-names>Roman V.</given-names></name><name><surname>Müller</surname><given-names>Günter C.</given-names></name><name><surname>Prozorov</surname><given-names>Alexey M.</given-names></name><name><surname>Saldaitis</surname><given-names>Aidas</given-names></name></person-group><article-title>﻿Integrative review of <italic><tp:taxon-name><tp:taxon-name-part taxon-name-part-type="genus" reg="Xylomoia">Xylomoia</tp:taxon-name-part><tp:taxon-name-part taxon-name-part-type="species" reg="strix">strix</tp:taxon-name-part></tp:taxon-name></italic>, <italic><tp:taxon-name><tp:taxon-name-part taxon-name-part-type="genus" reg="Xylomoia">X.</tp:taxon-name-part><tp:taxon-name-part taxon-name-part-type="species" reg="retinax">retinax</tp:taxon-name-part></tp:taxon-name></italic> and <italic><tp:taxon-name><tp:taxon-name-part taxon-name-part-type="genus" reg="Xylomoia">X.</tp:taxon-name-part><tp:taxon-name-part taxon-name-part-type="species" reg="stangelmaieri">stangelmaieri</tp:taxon-name-part></tp:taxon-name></italic> (<tp:taxon-name><tp:taxon-name-part taxon-name-part-type="order">Lepidoptera</tp:taxon-name-part></tp:taxon-name>, <tp:taxon-name><tp:taxon-name-part taxon-name-part-type="family">Noctuidae</tp:taxon-name-part></tp:taxon-name>, <tp:taxon-name><tp:taxon-name-part taxon-name-part-type="subfamily">Xyleninae</tp:taxon-name-part></tp:taxon-name>, <tp:taxon-name><tp:taxon-name-part taxon-name-part-type="tribe">Apameini</tp:taxon-name-part></tp:taxon-name>)</article-title><source>Zookeys</source><day>23</day><month>12</month><year>2024</year><volume>1221</volume><fpage>309</fpage><lpage>342</lpage><pub-id pub-id-type="doi">10.3897/zookeys.1221.132205</pub-id></mixed-citation></tp:treatment-meta><tp:nomenclature><label>﻿</label><tp:taxon-name>
            <object-id xmlns:xlink="http://www.w3.org/1999/xlink" content-type="arpha" xlink:type="simple">05CCA8E1-3623-596D-9336-5FE4F237A79B</object-id>
            <tp:taxon-name-part taxon-name-part-type="genus" reg="Xylomoia">Xylomoia</tp:taxon-name-part>
            <tp:taxon-name-part taxon-name-part-type="species" reg="strix">strix</tp:taxon-name-part>
            <tp:taxon-name-part taxon-name-part-type="subspecies" reg="stangelmaieri">stangelmaieri</tp:taxon-name-part>
          </tp:taxon-name><tp:taxon-authority>Mikkola, 1998</tp:taxon-authority><tp:taxon-status xmlns:xlink="http://www.w3.org/1999/xlink" xlink:type="simple">stat. nov.</tp:taxon-status><xref ref-type="fig" rid="F1">Figs 2</xref><xref ref-type="fig" rid="F2">, 5–10</xref><xref ref-type="fig" rid="F5">, 42–45</xref><xref ref-type="fig" rid="F12">, 69–71</xref><tp:nomenclature-citation-list><tp:nomenclature-citation><tp:taxon-name>
                <tp:taxon-name-part taxon-name-part-type="genus" reg="Xylomoia">Xylomoia</tp:taxon-name-part>
                <tp:taxon-name-part taxon-name-part-type="species" reg="strix">strix</tp:taxon-name-part>
                <tp:taxon-name-part taxon-name-part-type="subspecies" reg="stangelmaieri">stangelmaieri</tp:taxon-name-part>
              </tp:taxon-name><comment>Mikkola, 1998: Systematic Entomology 23: 182. <abbrev xmlns:xlink="http://www.w3.org/1999/xlink" xlink:title="type locality" id="ABBRID0EIOBI" xlink:type="simple">TL</abbrev>: “N Italy, Venezia Giulia, Caorle.” Holotype male, <named-content xmlns:xlink="http://www.w3.org/1999/xlink" content-type="dwc:institutional_code" xlink:title="Zoological Museum, University of Helsinki" xlink:href="http://grbio.org/institution/university-helsinki-0" xlink:type="simple">ZMHF</named-content> [examined].</comment></tp:nomenclature-citation></tp:nomenclature-citation-list></tp:nomenclature><tp:treatment-sec sec-type="diagnosis" id="SECID0EROBI"><title>Diagnosis.</title><p>Distinguished from <italic><tp:taxon-name><tp:taxon-name-part taxon-name-part-type="genus" reg="Xylomoia">X.</tp:taxon-name-part><tp:taxon-name-part taxon-name-part-type="species" reg="strix">strix</tp:taxon-name-part><tp:taxon-name-part taxon-name-part-type="subspecies" reg="strix">strix</tp:taxon-name-part></tp:taxon-name></italic> by somewhat narrower dark field on forewings and from <italic><tp:taxon-name><tp:taxon-name-part taxon-name-part-type="genus" reg="Xylomoia">X.</tp:taxon-name-part><tp:taxon-name-part taxon-name-part-type="species" reg="strix">strix</tp:taxon-name-part><tp:taxon-name-part taxon-name-part-type="subspecies" reg="retinax">retinax</tp:taxon-name-part></tp:taxon-name></italic> by actual presence of this dark field (Figs <xref ref-type="fig" rid="F2">5–10</xref>) and fold of ductus bursae (Figs <xref ref-type="fig" rid="F12">69–71</xref>); from both subspecies by bigger pollex in male genitalia (Figs <xref ref-type="fig" rid="F5">42</xref>, <xref ref-type="fig" rid="F5">43</xref>, <xref ref-type="fig" rid="F5">45</xref>) and genetically, having an average <italic>p</italic>-distance of 1.89% from <italic><tp:taxon-name><tp:taxon-name-part taxon-name-part-type="genus" reg="Xylomoia">X.</tp:taxon-name-part><tp:taxon-name-part taxon-name-part-type="species" reg="strix">strix</tp:taxon-name-part><tp:taxon-name-part taxon-name-part-type="subspecies" reg="strix">strix</tp:taxon-name-part></tp:taxon-name></italic> and 1.75% from <italic><tp:taxon-name><tp:taxon-name-part taxon-name-part-type="genus" reg="Xylomoia">X.</tp:taxon-name-part><tp:taxon-name-part taxon-name-part-type="species" reg="strix">strix</tp:taxon-name-part><tp:taxon-name-part taxon-name-part-type="subspecies" reg="retinax">retinax</tp:taxon-name-part></tp:taxon-name></italic>. Average <italic>p</italic>-distance between <italic><tp:taxon-name><tp:taxon-name-part taxon-name-part-type="genus" reg="Xylomoia">X.</tp:taxon-name-part><tp:taxon-name-part taxon-name-part-type="species" reg="strix">strix</tp:taxon-name-part><tp:taxon-name-part taxon-name-part-type="subspecies" reg="stangelmaieri">stangelmaieri</tp:taxon-name-part></tp:taxon-name></italic> and <italic><tp:taxon-name><tp:taxon-name-part taxon-name-part-type="genus" reg="Xylomoia">X.</tp:taxon-name-part><tp:taxon-name-part taxon-name-part-type="species" reg="graminea">graminea</tp:taxon-name-part></tp:taxon-name></italic> is 2.28%, <italic><tp:taxon-name><tp:taxon-name-part taxon-name-part-type="genus" reg="Xylomoia">X.</tp:taxon-name-part><tp:taxon-name-part taxon-name-part-type="species" reg="strix">strix</tp:taxon-name-part><tp:taxon-name-part taxon-name-part-type="subspecies" reg="stangelmaieri">stangelmaieri</tp:taxon-name-part></tp:taxon-name></italic> and <italic><tp:taxon-name><tp:taxon-name-part taxon-name-part-type="genus" reg="Xylomoia">X.</tp:taxon-name-part><tp:taxon-name-part taxon-name-part-type="species" reg="chagnoni">chagnoni</tp:taxon-name-part></tp:taxon-name></italic>, 6.77%, <italic><tp:taxon-name><tp:taxon-name-part taxon-name-part-type="genus" reg="Xylomoia">X.</tp:taxon-name-part><tp:taxon-name-part taxon-name-part-type="species" reg="strix">strix</tp:taxon-name-part><tp:taxon-name-part taxon-name-part-type="subspecies" reg="stangelmaieri">stangelmaieri</tp:taxon-name-part></tp:taxon-name></italic> and <italic><tp:taxon-name><tp:taxon-name-part taxon-name-part-type="genus" reg="Xylomoia">X.</tp:taxon-name-part><tp:taxon-name-part taxon-name-part-type="species" reg="indirecta">indirecta</tp:taxon-name-part></tp:taxon-name></italic>, 8.06% (Fig. <xref ref-type="fig" rid="F18">90</xref>). Very local, so far found only on the Adriatic coast near Venice in northern Italy (Figs <xref ref-type="fig" rid="F19">91</xref>, <xref ref-type="fig" rid="F19">92</xref>).</p></tp:treatment-sec><tp:treatment-sec sec-type="variability" id="SECID0EFUBI"><title>Variability.</title><p><bold><italic>Adults.</italic></bold> Forewings may have reddish (Figs <xref ref-type="fig" rid="F2">5–8</xref>) or greyish tinge (Fig. <xref ref-type="fig" rid="F2">10</xref>), submarginal field may be paler (Figs <xref ref-type="fig" rid="F2">6</xref>, <xref ref-type="fig" rid="F2">7</xref>, <xref ref-type="fig" rid="F2">9</xref>, <xref ref-type="fig" rid="F2">10</xref>) or darker in color (Figs <xref ref-type="fig" rid="F2">5</xref>, <xref ref-type="fig" rid="F2">8</xref>). <bold><italic>Male genitalia.</italic></bold> Uncus may gradually narrow towards apex (Fig. <xref ref-type="fig" rid="F5">44</xref>) or be narrow only near its apex (Figs <xref ref-type="fig" rid="F5">42</xref>, <xref ref-type="fig" rid="F5">43</xref>, <xref ref-type="fig" rid="F5">45</xref>), pollex may be barely noticeable (Fig. <xref ref-type="fig" rid="F5">44</xref>) or well pronounced (Figs <xref ref-type="fig" rid="F5">42</xref>, <xref ref-type="fig" rid="F5">43</xref>, <xref ref-type="fig" rid="F5">45</xref>), saccus may be narrow (Figs <xref ref-type="fig" rid="F5">42</xref>, <xref ref-type="fig" rid="F5">43</xref>) or wide (Figs <xref ref-type="fig" rid="F5">44</xref>, <xref ref-type="fig" rid="F5">45</xref>), carina vary in size from small (Fig. <xref ref-type="fig" rid="F5">42</xref>) to large (Fig. <xref ref-type="fig" rid="F5">44</xref>), basal cornutus vary in size from small (Fig. <xref ref-type="fig" rid="F5">44</xref>) to large (Fig. <xref ref-type="fig" rid="F5">43</xref>), medial cornutus may be straight (Fig. <xref ref-type="fig" rid="F5">43</xref>) or curved (Figs <xref ref-type="fig" rid="F5">42</xref>, <xref ref-type="fig" rid="F5">44</xref>, <xref ref-type="fig" rid="F5">45</xref>). <bold><italic>Female genitalia.</italic></bold> Antevaginal plate may be narrow (Fig. <xref ref-type="fig" rid="F12">71</xref>) or thick (Fig. <xref ref-type="fig" rid="F12">70</xref>), bursa copulatrix may be narrow around connection with ductus bursae (Fig. <xref ref-type="fig" rid="F12">71</xref>); bursa copulatrix may have one (Fig. <xref ref-type="fig" rid="F12">70</xref>), two (Fig. <xref ref-type="fig" rid="F12">69</xref>), or three (Fig. <xref ref-type="fig" rid="F12">71</xref>) frontal signa; hind signum slightly varies in size.</p></tp:treatment-sec><tp:treatment-sec><!--Section generated to contain objects referenced in tp:taxon-treatment.--><fig id="F1" position="float" orientation="portrait"><object-id xmlns:xlink="http://www.w3.org/1999/xlink" content-type="doi" xlink:type="simple">10.3897/zookeys.1221.132205.figures1-4</object-id><object-id xmlns:xlink="http://www.w3.org/1999/xlink" content-type="arpha" xlink:type="simple">6B36BD41-2278-5A4D-B4E0-61F4872A6C11</object-id><label>Figures 1–4.</label><caption><p>Adults and male genitalia of <italic><tp:taxon-name><tp:taxon-name-part taxon-name-part-type="genus" reg="Xylomoia">Xylomoia</tp:taxon-name-part></tp:taxon-name></italic> spp. with labels (<abbrev xmlns:xlink="http://www.w3.org/1999/xlink" content-type="institution" xlink:title="Zoological Museum, University of Helsinki" id="ABBRID0E4IAE" xlink:type="simple">ZMHF</abbrev>). <bold>1, 4</bold><abbrev xmlns:xlink="http://www.w3.org/1999/xlink" xlink:title="holotype" id="ABBRID0EEJAE" xlink:type="simple">HT</abbrev> male of <italic><tp:taxon-name><tp:taxon-name-part taxon-name-part-type="genus" reg="Xylomoia">X.</tp:taxon-name-part><tp:taxon-name-part taxon-name-part-type="species" reg="strix">strix</tp:taxon-name-part></tp:taxon-name></italic>, lacking features of phallus are indicated with arrows <bold>2</bold><abbrev xmlns:xlink="http://www.w3.org/1999/xlink" xlink:title="holotype" id="ABBRID0EVJAE" xlink:type="simple">HT</abbrev> male of <italic><tp:taxon-name><tp:taxon-name-part taxon-name-part-type="genus" reg="Xylomoia">X.</tp:taxon-name-part><tp:taxon-name-part taxon-name-part-type="species" reg="stangelmaieri">stangelmaieri</tp:taxon-name-part></tp:taxon-name></italic><bold>3</bold><abbrev xmlns:xlink="http://www.w3.org/1999/xlink" xlink:title="holotype" id="ABBRID0EGKAE" xlink:type="simple">HT</abbrev> male of <italic><tp:taxon-name><tp:taxon-name-part taxon-name-part-type="genus" reg="Xylomoia">X.</tp:taxon-name-part><tp:taxon-name-part taxon-name-part-type="species" reg="retinax">retinax</tp:taxon-name-part></tp:taxon-name></italic>. Scale bars: 1 cm (for adults); 1 mm (for genitalia).</p></caption><graphic xmlns:xlink="http://www.w3.org/1999/xlink" xlink:href="zookeys-1221-309_article-132205__-g001.jpg" position="float" orientation="portrait" xlink:type="simple" id="oo_1204096.jpg"><uri content-type="original_file" xlink:type="simple">https://binary.pensoft.net/fig/1204096</uri></graphic></fig><fig id="F2" position="float" orientation="portrait"><object-id xmlns:xlink="http://www.w3.org/1999/xlink" content-type="doi" xlink:type="simple">10.3897/zookeys.1221.132205.figures5-16</object-id><object-id xmlns:xlink="http://www.w3.org/1999/xlink" content-type="arpha" xlink:type="simple">9D8819E3-9C01-5324-B6B8-560BECAB4997</object-id><label>Figures 5–16.</label><caption><p>Adults of <italic><tp:taxon-name><tp:taxon-name-part taxon-name-part-type="genus" reg="Xylomoia">Xylomoia</tp:taxon-name-part><tp:taxon-name-part taxon-name-part-type="species" reg="strix">strix</tp:taxon-name-part></tp:taxon-name></italic> sspp. with labels. <bold>5–10</bold><italic><tp:taxon-name><tp:taxon-name-part taxon-name-part-type="genus" reg="Xylomoia">X.</tp:taxon-name-part><tp:taxon-name-part taxon-name-part-type="species" reg="strix">strix</tp:taxon-name-part><tp:taxon-name-part taxon-name-part-type="subspecies" reg="stangelmaieri">stangelmaieri</tp:taxon-name-part></tp:taxon-name></italic> (<abbrev xmlns:xlink="http://www.w3.org/1999/xlink" xlink:title="collection of R. Haverinen" id="ABBRID0EJHBI" xlink:type="simple">CRH</abbrev>) <bold>11–16</bold><italic><tp:taxon-name><tp:taxon-name-part taxon-name-part-type="genus" reg="Xylomoia">X.</tp:taxon-name-part><tp:taxon-name-part taxon-name-part-type="species" reg="strix">strix</tp:taxon-name-part><tp:taxon-name-part taxon-name-part-type="subspecies" reg="strix">strix</tp:taxon-name-part></tp:taxon-name></italic><bold>11–14</bold><abbrev xmlns:xlink="http://www.w3.org/1999/xlink" xlink:title="collection of R. Haverinen" id="ABBRID0EAIBI" xlink:type="simple">CRH</abbrev><bold>15, 16.</bold><abbrev xmlns:xlink="http://www.w3.org/1999/xlink" content-type="institution" xlink:title="collection of A. Saldaitis" id="ABBRID0EGIBI" xlink:type="simple">ASV</abbrev>. Scale bar: 1 cm.</p></caption><graphic xmlns:xlink="http://www.w3.org/1999/xlink" xlink:href="zookeys-1221-309_article-132205__-g002.jpg" position="float" orientation="portrait" xlink:type="simple" id="oo_1204097.jpg"><uri content-type="original_file" xlink:type="simple">https://binary.pensoft.net/fig/1204097</uri></graphic></fig><fig id="F5" position="float" orientation="portrait"><object-id xmlns:xlink="http://www.w3.org/1999/xlink" content-type="doi" xlink:type="simple">10.3897/zookeys.1221.132205.figures42-45</object-id><object-id xmlns:xlink="http://www.w3.org/1999/xlink" content-type="arpha" xlink:type="simple">D9423BB1-722F-57E9-85E4-754D43C0D948</object-id><label>Figures 42–45.</label><caption><p>Male genitalia of <italic><tp:taxon-name><tp:taxon-name-part taxon-name-part-type="genus" reg="Xylomoia">Xylomoia</tp:taxon-name-part><tp:taxon-name-part taxon-name-part-type="species" reg="strix">strix</tp:taxon-name-part><tp:taxon-name-part taxon-name-part-type="subspecies" reg="stangelmaieri">stangelmaieri</tp:taxon-name-part></tp:taxon-name></italic>. Depositories: <bold>42, 44–45</bold><abbrev xmlns:xlink="http://www.w3.org/1999/xlink" xlink:title="collection of R. Haverinen" id="ABBRID0EBBCI" xlink:type="simple">CRH</abbrev><bold>43</bold><abbrev xmlns:xlink="http://www.w3.org/1999/xlink" content-type="institution" xlink:title="collection of A. Saldaitis" id="ABBRID0EHBCI" xlink:type="simple">ASV</abbrev>. Scale bar: 1 mm.</p></caption><graphic xmlns:xlink="http://www.w3.org/1999/xlink" xlink:href="zookeys-1221-309_article-132205__-g005.jpg" position="float" orientation="portrait" xlink:type="simple" id="oo_1204100.jpg"><uri content-type="original_file" xlink:type="simple">https://binary.pensoft.net/fig/1204100</uri></graphic></fig><fig id="F12" position="float" orientation="portrait"><object-id xmlns:xlink="http://www.w3.org/1999/xlink" content-type="doi" xlink:type="simple">10.3897/zookeys.1221.132205.figures69-71</object-id><object-id xmlns:xlink="http://www.w3.org/1999/xlink" content-type="arpha" xlink:type="simple">099761BF-9045-5C54-B9EB-9110217C3F4F</object-id><label>Figures 69–71.</label><caption><p>Female genitalia of <italic><tp:taxon-name><tp:taxon-name-part taxon-name-part-type="genus" reg="Xylomoia">Xylomoia</tp:taxon-name-part><tp:taxon-name-part taxon-name-part-type="species" reg="strix">strix</tp:taxon-name-part><tp:taxon-name-part taxon-name-part-type="subspecies" reg="stangelmaieri">stangelmaieri</tp:taxon-name-part></tp:taxon-name></italic>. Abbreviations: f – frontal signum, h – hind signum. Depositories: <bold>69</bold><abbrev xmlns:xlink="http://www.w3.org/1999/xlink" content-type="institution" xlink:title="collection of A. Saldaitis" id="ABBRID0EUICI" xlink:type="simple">ASV</abbrev><bold>70, 71</bold><abbrev xmlns:xlink="http://www.w3.org/1999/xlink" xlink:title="collection of R. Haverinen" id="ABBRID0E2ICI" xlink:type="simple">CRH</abbrev>. Scale bar: 1 mm.</p></caption><graphic xmlns:xlink="http://www.w3.org/1999/xlink" xlink:href="zookeys-1221-309_article-132205__-g012.jpg" position="float" orientation="portrait" xlink:type="simple" id="oo_1204107.jpg"><uri content-type="original_file" xlink:type="simple">https://binary.pensoft.net/fig/1204107</uri></graphic></fig><fig id="F18" position="float" orientation="portrait"><object-id xmlns:xlink="http://www.w3.org/1999/xlink" content-type="doi" xlink:type="simple">10.3897/zookeys.1221.132205.figure90</object-id><object-id xmlns:xlink="http://www.w3.org/1999/xlink" content-type="arpha" xlink:type="simple">A63A2F8B-B971-51D6-9273-2190709156DD</object-id><label>Figure 90.</label><caption><p>Phylogenetic tree (Maximum Likelihood, HKY+F+I, 1000 ultrafast bootstrap replicates) for <italic><tp:taxon-name><tp:taxon-name-part taxon-name-part-type="genus" reg="Xylomoia">Xylomoia</tp:taxon-name-part></tp:taxon-name></italic> spp. built in IQ-TREE 2.2.0 and pairwise distances (%) computed for each pair of taxa in MEGA X.</p></caption><graphic xmlns:xlink="http://www.w3.org/1999/xlink" xlink:href="zookeys-1221-309_article-132205__-g018.jpg" position="float" orientation="portrait" xlink:type="simple" id="oo_1204113.jpg"><uri content-type="original_file" xlink:type="simple">https://binary.pensoft.net/fig/1204113</uri></graphic></fig><fig id="F19" position="float" orientation="portrait"><object-id xmlns:xlink="http://www.w3.org/1999/xlink" content-type="doi" xlink:type="simple">10.3897/zookeys.1221.132205.figures91-92</object-id><object-id xmlns:xlink="http://www.w3.org/1999/xlink" content-type="arpha" xlink:type="simple">EE91990D-1C63-54B4-8031-986EF7B7CA10</object-id><label>Figures 91, 92.</label><caption><p>Collecting localities of <italic><tp:taxon-name><tp:taxon-name-part taxon-name-part-type="genus" reg="Xylomoia">Xylomoia</tp:taxon-name-part><tp:taxon-name-part taxon-name-part-type="species" reg="strix">strix</tp:taxon-name-part></tp:taxon-name></italic> subspecies: <italic><tp:taxon-name><tp:taxon-name-part taxon-name-part-type="genus" reg="Xylomoia">X.</tp:taxon-name-part><tp:taxon-name-part taxon-name-part-type="species" reg="strix">strix</tp:taxon-name-part><tp:taxon-name-part taxon-name-part-type="subspecies" reg="stangelmaieri">stangelmaieri</tp:taxon-name-part></tp:taxon-name></italic> in Italy, <italic><tp:taxon-name><tp:taxon-name-part taxon-name-part-type="genus" reg="Xylomoia">X.</tp:taxon-name-part><tp:taxon-name-part taxon-name-part-type="species" reg="strix">strix</tp:taxon-name-part><tp:taxon-name-part taxon-name-part-type="subspecies" reg="strix">strix</tp:taxon-name-part></tp:taxon-name></italic> in Europe, and <italic><tp:taxon-name><tp:taxon-name-part taxon-name-part-type="genus" reg="Xylomoia">X.</tp:taxon-name-part><tp:taxon-name-part taxon-name-part-type="species" reg="strix">strix</tp:taxon-name-part><tp:taxon-name-part taxon-name-part-type="subspecies" reg="retinax">retinax</tp:taxon-name-part></tp:taxon-name></italic> in Asia. Colored tags mark collecting locations from where adults were barcoded. Circles with stars mark type localities <bold>91</bold> physical map <bold>92</bold> map of ecoregions: green colors indicate forests and steppes, purple – taiga (see <ext-link xmlns:xlink="http://www.w3.org/1999/xlink" xlink:type="simple" ext-link-type="uri" xlink:href="http://ecoregions.appspot.com">ecoregions.appspot.com</ext-link>).</p></caption><graphic xmlns:xlink="http://www.w3.org/1999/xlink" xlink:href="zookeys-1221-309_article-132205__-g019.jpg" position="float" orientation="portrait" xlink:type="simple" id="oo_1204114.jpg"><uri content-type="original_file" xlink:type="simple">https://binary.pensoft.net/fig/1204114</uri></graphic></fig></tp:treatment-sec></tp:taxon-treatment>
