# Supplementary material for: ﻿Integrative review of Xylomoiastrix, X.retinax and X.stangelmaieri (Lepidoptera, Noctuidae, Xyleninae, Apameini)
Source: Zookeys. 2024 Dec 23;1221:309–42. doi: 10.3897/zookeys.1221.132205 (PMC11686165; doi:10.3897/zookeys.1221.132205)
Supplement: XML Treatment for Xylomoia strix retinax [file zookeys.1221.132205-treatment3.xml]

<!DOCTYPE tp:taxon-treatment
  PUBLIC "-//TaxonX//DTD Taxonomic Treatment Publishing DTD v0 20100105//EN" "tax-treatment-NSO.dtd">
<tp:taxon-treatment xmlns:tp="http://www.plazi.org/taxpub"><tp:treatment-meta><kwd-group><label>Taxon classification</label><kwd>
              <named-content content-type="kingdom">Animalia</named-content>
            </kwd><kwd>
              <named-content content-type="order">Lepidoptera</named-content>
            </kwd><kwd>
              <named-content content-type="family">Noctuidae</named-content>
            </kwd></kwd-group><mixed-citation publication-type="journal"><person-group><name><surname>Haverinen</surname><given-names>Risto</given-names></name><name><surname>Pototski</surname><given-names>Aleksander</given-names></name><name><surname>Mutanen</surname><given-names>Marko</given-names></name><name><surname>Mikalauskas</surname><given-names>Darius</given-names></name><name><surname>Yakovlev</surname><given-names>Roman V.</given-names></name><name><surname>Müller</surname><given-names>Günter C.</given-names></name><name><surname>Prozorov</surname><given-names>Alexey M.</given-names></name><name><surname>Saldaitis</surname><given-names>Aidas</given-names></name></person-group><article-title>﻿Integrative review of <italic><tp:taxon-name><tp:taxon-name-part taxon-name-part-type="genus" reg="Xylomoia">Xylomoia</tp:taxon-name-part><tp:taxon-name-part taxon-name-part-type="species" reg="strix">strix</tp:taxon-name-part></tp:taxon-name></italic>, <italic><tp:taxon-name><tp:taxon-name-part taxon-name-part-type="genus" reg="Xylomoia">X.</tp:taxon-name-part><tp:taxon-name-part taxon-name-part-type="species" reg="retinax">retinax</tp:taxon-name-part></tp:taxon-name></italic> and <italic><tp:taxon-name><tp:taxon-name-part taxon-name-part-type="genus" reg="Xylomoia">X.</tp:taxon-name-part><tp:taxon-name-part taxon-name-part-type="species" reg="stangelmaieri">stangelmaieri</tp:taxon-name-part></tp:taxon-name></italic> (<tp:taxon-name><tp:taxon-name-part taxon-name-part-type="order">Lepidoptera</tp:taxon-name-part></tp:taxon-name>, <tp:taxon-name><tp:taxon-name-part taxon-name-part-type="family">Noctuidae</tp:taxon-name-part></tp:taxon-name>, <tp:taxon-name><tp:taxon-name-part taxon-name-part-type="subfamily">Xyleninae</tp:taxon-name-part></tp:taxon-name>, <tp:taxon-name><tp:taxon-name-part taxon-name-part-type="tribe">Apameini</tp:taxon-name-part></tp:taxon-name>)</article-title><source>Zookeys</source><day>23</day><month>12</month><year>2024</year><volume>1221</volume><fpage>309</fpage><lpage>342</lpage><pub-id pub-id-type="doi">10.3897/zookeys.1221.132205</pub-id></mixed-citation></tp:treatment-meta><tp:nomenclature><label>﻿</label><tp:taxon-name>
            <object-id xmlns:xlink="http://www.w3.org/1999/xlink" content-type="arpha" xlink:type="simple">8AFA9217-4EEB-57FB-B1CC-544B7FBB11A8</object-id>
            <tp:taxon-name-part taxon-name-part-type="genus" reg="Xylomoia">Xylomoia</tp:taxon-name-part>
            <tp:taxon-name-part taxon-name-part-type="species" reg="strix">strix</tp:taxon-name-part>
            <tp:taxon-name-part taxon-name-part-type="subspecies" reg="retinax">retinax</tp:taxon-name-part>
          </tp:taxon-name><tp:taxon-authority>Mikkola, 1998</tp:taxon-authority><tp:taxon-status xmlns:xlink="http://www.w3.org/1999/xlink" xlink:type="simple">stat. nov.</tp:taxon-status><xref ref-type="fig" rid="F1">Figs 3</xref><xref ref-type="fig" rid="F4">, 36–41</xref><xref ref-type="fig" rid="F11">, 65–68</xref><xref ref-type="fig" rid="F17">, 87–89</xref><tp:nomenclature-citation-list><tp:nomenclature-citation><tp:taxon-name>
                <tp:taxon-name-part taxon-name-part-type="genus" reg="Xylomoia">Xylomoia</tp:taxon-name-part>
                <tp:taxon-name-part taxon-name-part-type="species" reg="strix">strix</tp:taxon-name-part>
                <tp:taxon-name-part taxon-name-part-type="subspecies" reg="retinax">retinax</tp:taxon-name-part>
              </tp:taxon-name><comment>Mikkola, 1998: Systematic Entomology 23: 181. <abbrev xmlns:xlink="http://www.w3.org/1999/xlink" xlink:title="type locality" id="ABBRID0EK2BI" xlink:type="simple">TL</abbrev>: “Russia, Western Siberia, Akademgorodok (40 km SE Novosibirsk).” Holotype male, <named-content xmlns:xlink="http://www.w3.org/1999/xlink" content-type="dwc:institutional_code" xlink:title="Zoological Museum, University of Helsinki" xlink:href="http://grbio.org/institution/university-helsinki-0" xlink:type="simple">ZMHF</named-content> [examined].</comment></tp:nomenclature-citation></tp:nomenclature-citation-list></tp:nomenclature><tp:treatment-sec sec-type="diagnosis" id="SECID0ET2BI"><title>Diagnosis.</title><p>Distinguished from <italic><tp:taxon-name><tp:taxon-name-part taxon-name-part-type="genus" reg="Xylomoia">X.</tp:taxon-name-part><tp:taxon-name-part taxon-name-part-type="species" reg="strix">strix</tp:taxon-name-part><tp:taxon-name-part taxon-name-part-type="subspecies" reg="stangelmaieri">stangelmaieri</tp:taxon-name-part></tp:taxon-name></italic> by smaller pollex (Figs <xref ref-type="fig" rid="F11">65–68</xref>), from both congeners by lack of dark medial field on forewing (Figs <xref ref-type="fig" rid="F4">36–41</xref>), fold of ductus bursae (Figs <xref ref-type="fig" rid="F17">87–89</xref>) and genetically, having an average <italic>p</italic>-distance of 1.75% from <italic><tp:taxon-name><tp:taxon-name-part taxon-name-part-type="genus" reg="Xylomoia">X.</tp:taxon-name-part><tp:taxon-name-part taxon-name-part-type="species" reg="strix">strix</tp:taxon-name-part><tp:taxon-name-part taxon-name-part-type="subspecies" reg="stangelmaieri">stangelmaieri</tp:taxon-name-part></tp:taxon-name></italic> and 0.33% from <italic><tp:taxon-name><tp:taxon-name-part taxon-name-part-type="genus" reg="Xylomoia">X.</tp:taxon-name-part><tp:taxon-name-part taxon-name-part-type="species" reg="strix">strix</tp:taxon-name-part><tp:taxon-name-part taxon-name-part-type="subspecies" reg="strix">strix</tp:taxon-name-part></tp:taxon-name></italic>. Average <italic>p</italic>-distance between <italic><tp:taxon-name><tp:taxon-name-part taxon-name-part-type="genus" reg="Xylomoia">X.</tp:taxon-name-part><tp:taxon-name-part taxon-name-part-type="species" reg="strix">strix</tp:taxon-name-part><tp:taxon-name-part taxon-name-part-type="subspecies" reg="retinax">retinax</tp:taxon-name-part></tp:taxon-name></italic> and <italic><tp:taxon-name><tp:taxon-name-part taxon-name-part-type="genus" reg="Xylomoia">X.</tp:taxon-name-part><tp:taxon-name-part taxon-name-part-type="species" reg="graminea">graminea</tp:taxon-name-part></tp:taxon-name></italic> is 2.36%, <italic><tp:taxon-name><tp:taxon-name-part taxon-name-part-type="genus" reg="Xylomoia">X.</tp:taxon-name-part><tp:taxon-name-part taxon-name-part-type="species" reg="strix">strix</tp:taxon-name-part><tp:taxon-name-part taxon-name-part-type="subspecies" reg="retinax">retinax</tp:taxon-name-part></tp:taxon-name></italic> and <italic><tp:taxon-name><tp:taxon-name-part taxon-name-part-type="genus" reg="Xylomoia">X.</tp:taxon-name-part><tp:taxon-name-part taxon-name-part-type="species" reg="chagnoni">chagnoni</tp:taxon-name-part></tp:taxon-name></italic>, 7.22%, and <italic><tp:taxon-name><tp:taxon-name-part taxon-name-part-type="genus" reg="Xylomoia">X.</tp:taxon-name-part><tp:taxon-name-part taxon-name-part-type="species" reg="strix">strix</tp:taxon-name-part><tp:taxon-name-part taxon-name-part-type="subspecies" reg="retinax">retinax</tp:taxon-name-part></tp:taxon-name></italic> and <italic><tp:taxon-name><tp:taxon-name-part taxon-name-part-type="genus" reg="Xylomoia">X.</tp:taxon-name-part><tp:taxon-name-part taxon-name-part-type="species" reg="indirecta">indirecta</tp:taxon-name-part></tp:taxon-name></italic>, 8.13% (Fig. <xref ref-type="fig" rid="F18">90</xref>).</p><fig id="F5" position="float" orientation="portrait"><object-id xmlns:xlink="http://www.w3.org/1999/xlink" content-type="doi" xlink:type="simple">10.3897/zookeys.1221.132205.figures42-45</object-id><object-id xmlns:xlink="http://www.w3.org/1999/xlink" content-type="arpha" xlink:type="simple">D9423BB1-722F-57E9-85E4-754D43C0D948</object-id><label>Figures 42–45.</label><caption><p>Male genitalia of <italic><tp:taxon-name><tp:taxon-name-part taxon-name-part-type="genus" reg="Xylomoia">Xylomoia</tp:taxon-name-part><tp:taxon-name-part taxon-name-part-type="species" reg="strix">strix</tp:taxon-name-part><tp:taxon-name-part taxon-name-part-type="subspecies" reg="stangelmaieri">stangelmaieri</tp:taxon-name-part></tp:taxon-name></italic>. Depositories: <bold>42, 44–45</bold><abbrev xmlns:xlink="http://www.w3.org/1999/xlink" xlink:title="collection of R. Haverinen" id="ABBRID0EBBCI" xlink:type="simple">CRH</abbrev><bold>43</bold><abbrev xmlns:xlink="http://www.w3.org/1999/xlink" content-type="institution" xlink:title="collection of A. Saldaitis" id="ABBRID0EHBCI" xlink:type="simple">ASV</abbrev>. Scale bar: 1 mm.</p></caption><graphic xmlns:xlink="http://www.w3.org/1999/xlink" xlink:href="zookeys-1221-309_article-132205__-g005.jpg" position="float" orientation="portrait" xlink:type="simple" id="oo_1204100.jpg"><uri content-type="original_file" xlink:type="simple">https://binary.pensoft.net/fig/1204100</uri></graphic></fig><fig id="F6" position="float" orientation="portrait"><object-id xmlns:xlink="http://www.w3.org/1999/xlink" content-type="doi" xlink:type="simple">10.3897/zookeys.1221.132205.figures46-49</object-id><object-id xmlns:xlink="http://www.w3.org/1999/xlink" content-type="arpha" xlink:type="simple">6B6051BE-4ECF-5946-96CF-D391F5463458</object-id><label>Figures 46–49.</label><caption><p>Male genitalia of <italic><tp:taxon-name><tp:taxon-name-part taxon-name-part-type="genus" reg="Xylomoia">Xylomoia</tp:taxon-name-part><tp:taxon-name-part taxon-name-part-type="species" reg="strix">strix</tp:taxon-name-part><tp:taxon-name-part taxon-name-part-type="subspecies" reg="strix">strix</tp:taxon-name-part></tp:taxon-name></italic> (<abbrev xmlns:xlink="http://www.w3.org/1999/xlink" xlink:title="collection of R. Haverinen" id="ABBRID0EICCI" xlink:type="simple">CRH</abbrev>). Scale bar: 1 mm.</p></caption><graphic xmlns:xlink="http://www.w3.org/1999/xlink" xlink:href="zookeys-1221-309_article-132205__-g006.jpg" position="float" orientation="portrait" xlink:type="simple" id="oo_1204101.jpg"><uri content-type="original_file" xlink:type="simple">https://binary.pensoft.net/fig/1204101</uri></graphic></fig><fig id="F7" position="float" orientation="portrait"><object-id xmlns:xlink="http://www.w3.org/1999/xlink" content-type="doi" xlink:type="simple">10.3897/zookeys.1221.132205.figures50-53</object-id><object-id xmlns:xlink="http://www.w3.org/1999/xlink" content-type="arpha" xlink:type="simple">535B43AB-CDF8-562F-A6CC-0E07E8E43A03</object-id><label>Figures 50–53.</label><caption><p>Male genitalia of <italic><tp:taxon-name><tp:taxon-name-part taxon-name-part-type="genus" reg="Xylomoia">Xylomoia</tp:taxon-name-part><tp:taxon-name-part taxon-name-part-type="species" reg="strix">strix</tp:taxon-name-part><tp:taxon-name-part taxon-name-part-type="subspecies" reg="strix">strix</tp:taxon-name-part></tp:taxon-name></italic> (<abbrev xmlns:xlink="http://www.w3.org/1999/xlink" xlink:title="collection of R. Haverinen" id="ABBRID0EIDCI" xlink:type="simple">CRH</abbrev>). Scale bar: 1 mm.</p></caption><graphic xmlns:xlink="http://www.w3.org/1999/xlink" xlink:href="zookeys-1221-309_article-132205__-g007.jpg" position="float" orientation="portrait" xlink:type="simple" id="oo_1204102.jpg"><uri content-type="original_file" xlink:type="simple">https://binary.pensoft.net/fig/1204102</uri></graphic></fig><fig id="F8" position="float" orientation="portrait"><object-id xmlns:xlink="http://www.w3.org/1999/xlink" content-type="doi" xlink:type="simple">10.3897/zookeys.1221.132205.figures54-57</object-id><object-id xmlns:xlink="http://www.w3.org/1999/xlink" content-type="arpha" xlink:type="simple">30558262-ABF9-5A7E-ABD0-781E04B66840</object-id><label>Figures 54–57.</label><caption><p>Male genitalia of <italic><tp:taxon-name><tp:taxon-name-part taxon-name-part-type="genus" reg="Xylomoia">Xylomoia</tp:taxon-name-part><tp:taxon-name-part taxon-name-part-type="species" reg="strix">strix</tp:taxon-name-part><tp:taxon-name-part taxon-name-part-type="subspecies" reg="strix">strix</tp:taxon-name-part></tp:taxon-name></italic>. Depositories: <bold>54, 55</bold><abbrev xmlns:xlink="http://www.w3.org/1999/xlink" content-type="institution" xlink:title="collection of A. Saldaitis" id="ABBRID0EKECI" xlink:type="simple">ASV</abbrev><bold>56, 57</bold><abbrev xmlns:xlink="http://www.w3.org/1999/xlink" xlink:title="collection of R. Haverinen" id="ABBRID0ERECI" xlink:type="simple">CRH</abbrev>. Scale bar: 1 mm.</p></caption><graphic xmlns:xlink="http://www.w3.org/1999/xlink" xlink:href="zookeys-1221-309_article-132205__-g008.jpg" position="float" orientation="portrait" xlink:type="simple" id="oo_1204103.jpg"><uri content-type="original_file" xlink:type="simple">https://binary.pensoft.net/fig/1204103</uri></graphic></fig><fig id="F9" position="float" orientation="portrait"><object-id xmlns:xlink="http://www.w3.org/1999/xlink" content-type="doi" xlink:type="simple">10.3897/zookeys.1221.132205.figures58-61</object-id><object-id xmlns:xlink="http://www.w3.org/1999/xlink" content-type="arpha" xlink:type="simple">73042053-5AC8-5BAC-9181-F6E93D6E031B</object-id><label>Figures 58–61.</label><caption><p>Male genitalia of <italic><tp:taxon-name><tp:taxon-name-part taxon-name-part-type="genus" reg="Xylomoia">Xylomoia</tp:taxon-name-part><tp:taxon-name-part taxon-name-part-type="species" reg="strix">strix</tp:taxon-name-part><tp:taxon-name-part taxon-name-part-type="subspecies" reg="strix">strix</tp:taxon-name-part></tp:taxon-name></italic> (<abbrev xmlns:xlink="http://www.w3.org/1999/xlink" content-type="institution" xlink:title="collection of A. Saldaitis" id="ABBRID0ERFCI" xlink:type="simple">ASV</abbrev>). Scale bar: 1 mm.</p></caption><graphic xmlns:xlink="http://www.w3.org/1999/xlink" xlink:href="zookeys-1221-309_article-132205__-g009.jpg" position="float" orientation="portrait" xlink:type="simple" id="oo_1204104.jpg"><uri content-type="original_file" xlink:type="simple">https://binary.pensoft.net/fig/1204104</uri></graphic></fig><fig id="F10" position="float" orientation="portrait"><object-id xmlns:xlink="http://www.w3.org/1999/xlink" content-type="doi" xlink:type="simple">10.3897/zookeys.1221.132205.figures62-64</object-id><object-id xmlns:xlink="http://www.w3.org/1999/xlink" content-type="arpha" xlink:type="simple">16470518-00F1-5240-BD61-96E41E8638E6</object-id><label>Figures 62–64.</label><caption><p>Male genitalia of <italic><tp:taxon-name><tp:taxon-name-part taxon-name-part-type="genus" reg="Xylomoia">Xylomoia</tp:taxon-name-part><tp:taxon-name-part taxon-name-part-type="species" reg="strix">strix</tp:taxon-name-part><tp:taxon-name-part taxon-name-part-type="subspecies" reg="strix">strix</tp:taxon-name-part></tp:taxon-name></italic> (<abbrev xmlns:xlink="http://www.w3.org/1999/xlink" xlink:title="collection of R. Haverinen" id="ABBRID0ESGCI" xlink:type="simple">CRH</abbrev>). Scale bar: 1 mm.</p></caption><graphic xmlns:xlink="http://www.w3.org/1999/xlink" xlink:href="zookeys-1221-309_article-132205__-g010.jpg" position="float" orientation="portrait" xlink:type="simple" id="oo_1204105.jpg"><uri content-type="original_file" xlink:type="simple">https://binary.pensoft.net/fig/1204105</uri></graphic></fig><fig id="F11" position="float" orientation="portrait"><object-id xmlns:xlink="http://www.w3.org/1999/xlink" content-type="doi" xlink:type="simple">10.3897/zookeys.1221.132205.figures65-68</object-id><object-id xmlns:xlink="http://www.w3.org/1999/xlink" content-type="arpha" xlink:type="simple">C001925D-23EE-54FF-843B-55D81F92CDED</object-id><label>Figures 65–68.</label><caption><p>Male genitalia of <italic><tp:taxon-name><tp:taxon-name-part taxon-name-part-type="genus" reg="Xylomoia">Xylomoia</tp:taxon-name-part><tp:taxon-name-part taxon-name-part-type="species" reg="strix">strix</tp:taxon-name-part><tp:taxon-name-part taxon-name-part-type="subspecies" reg="retinax">retinax</tp:taxon-name-part></tp:taxon-name></italic> (<abbrev xmlns:xlink="http://www.w3.org/1999/xlink" xlink:title="collection of R. Haverinen" id="ABBRID0ESHCI" xlink:type="simple">CRH</abbrev>). Scale bar: 1 mm.</p></caption><graphic xmlns:xlink="http://www.w3.org/1999/xlink" xlink:href="zookeys-1221-309_article-132205__-g011.jpg" position="float" orientation="portrait" xlink:type="simple" id="oo_1204106.jpg"><uri content-type="original_file" xlink:type="simple">https://binary.pensoft.net/fig/1204106</uri></graphic></fig><fig id="F12" position="float" orientation="portrait"><object-id xmlns:xlink="http://www.w3.org/1999/xlink" content-type="doi" xlink:type="simple">10.3897/zookeys.1221.132205.figures69-71</object-id><object-id xmlns:xlink="http://www.w3.org/1999/xlink" content-type="arpha" xlink:type="simple">099761BF-9045-5C54-B9EB-9110217C3F4F</object-id><label>Figures 69–71.</label><caption><p>Female genitalia of <italic><tp:taxon-name><tp:taxon-name-part taxon-name-part-type="genus" reg="Xylomoia">Xylomoia</tp:taxon-name-part><tp:taxon-name-part taxon-name-part-type="species" reg="strix">strix</tp:taxon-name-part><tp:taxon-name-part taxon-name-part-type="subspecies" reg="stangelmaieri">stangelmaieri</tp:taxon-name-part></tp:taxon-name></italic>. Abbreviations: f – frontal signum, h – hind signum. Depositories: <bold>69</bold><abbrev xmlns:xlink="http://www.w3.org/1999/xlink" content-type="institution" xlink:title="collection of A. Saldaitis" id="ABBRID0EUICI" xlink:type="simple">ASV</abbrev><bold>70, 71</bold><abbrev xmlns:xlink="http://www.w3.org/1999/xlink" xlink:title="collection of R. Haverinen" id="ABBRID0E2ICI" xlink:type="simple">CRH</abbrev>. Scale bar: 1 mm.</p></caption><graphic xmlns:xlink="http://www.w3.org/1999/xlink" xlink:href="zookeys-1221-309_article-132205__-g012.jpg" position="float" orientation="portrait" xlink:type="simple" id="oo_1204107.jpg"><uri content-type="original_file" xlink:type="simple">https://binary.pensoft.net/fig/1204107</uri></graphic></fig><fig id="F13" position="float" orientation="portrait"><object-id xmlns:xlink="http://www.w3.org/1999/xlink" content-type="doi" xlink:type="simple">10.3897/zookeys.1221.132205.figures72-74</object-id><object-id xmlns:xlink="http://www.w3.org/1999/xlink" content-type="arpha" xlink:type="simple">221288B9-C7A0-58AE-9316-FE948DB24C0A</object-id><label>Figures 72–74.</label><caption><p>Female genitalia of <italic><tp:taxon-name><tp:taxon-name-part taxon-name-part-type="genus" reg="Xylomoia">Xylomoia</tp:taxon-name-part><tp:taxon-name-part taxon-name-part-type="species" reg="strix">strix</tp:taxon-name-part><tp:taxon-name-part taxon-name-part-type="subspecies" reg="strix">strix</tp:taxon-name-part></tp:taxon-name></italic> (<abbrev xmlns:xlink="http://www.w3.org/1999/xlink" xlink:title="collection of R. Haverinen" id="ABBRID0E2JCI" xlink:type="simple">CRH</abbrev>). Abbreviations: f – frontal signum, h – hind signum. Scale bar: 1 mm.</p></caption><graphic xmlns:xlink="http://www.w3.org/1999/xlink" xlink:href="zookeys-1221-309_article-132205__-g013.jpg" position="float" orientation="portrait" xlink:type="simple" id="oo_1204108.jpg"><uri content-type="original_file" xlink:type="simple">https://binary.pensoft.net/fig/1204108</uri></graphic></fig><fig id="F14" position="float" orientation="portrait"><object-id xmlns:xlink="http://www.w3.org/1999/xlink" content-type="doi" xlink:type="simple">10.3897/zookeys.1221.132205.figures75-80</object-id><object-id xmlns:xlink="http://www.w3.org/1999/xlink" content-type="arpha" xlink:type="simple">21B42097-54D5-5F27-88E2-A64A76AAC76C</object-id><label>Figures 75–80.</label><caption><p>Female genitalia of <italic><tp:taxon-name><tp:taxon-name-part taxon-name-part-type="genus" reg="Xylomoia">Xylomoia</tp:taxon-name-part><tp:taxon-name-part taxon-name-part-type="species" reg="strix">strix</tp:taxon-name-part><tp:taxon-name-part taxon-name-part-type="subspecies" reg="strix">strix</tp:taxon-name-part></tp:taxon-name></italic> (<abbrev xmlns:xlink="http://www.w3.org/1999/xlink" xlink:title="collection of R. Haverinen" id="ABBRID0E2KCI" xlink:type="simple">CRH</abbrev>). Abbreviations: f – frontal signum, h – hind signum. Scale bar: 1 mm.</p></caption><graphic xmlns:xlink="http://www.w3.org/1999/xlink" xlink:href="zookeys-1221-309_article-132205__-g014.jpg" position="float" orientation="portrait" xlink:type="simple" id="oo_1204109.jpg"><uri content-type="original_file" xlink:type="simple">https://binary.pensoft.net/fig/1204109</uri></graphic></fig><fig id="F15" position="float" orientation="portrait"><object-id xmlns:xlink="http://www.w3.org/1999/xlink" content-type="doi" xlink:type="simple">10.3897/zookeys.1221.132205.figures81-83</object-id><object-id xmlns:xlink="http://www.w3.org/1999/xlink" content-type="arpha" xlink:type="simple">192EB446-8D99-53F8-8488-F72DAAF53830</object-id><label>Figures 81–83.</label><caption><p>Female genitalia of <italic><tp:taxon-name><tp:taxon-name-part taxon-name-part-type="genus" reg="Xylomoia">Xylomoia</tp:taxon-name-part><tp:taxon-name-part taxon-name-part-type="species" reg="strix">strix</tp:taxon-name-part><tp:taxon-name-part taxon-name-part-type="subspecies" reg="strix">strix</tp:taxon-name-part></tp:taxon-name></italic> (<abbrev xmlns:xlink="http://www.w3.org/1999/xlink" xlink:title="collection of R. Haverinen" id="ABBRID0E2LCI" xlink:type="simple">CRH</abbrev>). Abbreviations: f – frontal signum, h – hind signum. Scale bar: 1 mm.</p></caption><graphic xmlns:xlink="http://www.w3.org/1999/xlink" xlink:href="zookeys-1221-309_article-132205__-g015.jpg" position="float" orientation="portrait" xlink:type="simple" id="oo_1204110.jpg"><uri content-type="original_file" xlink:type="simple">https://binary.pensoft.net/fig/1204110</uri></graphic></fig><fig id="F16" position="float" orientation="portrait"><object-id xmlns:xlink="http://www.w3.org/1999/xlink" content-type="doi" xlink:type="simple">10.3897/zookeys.1221.132205.figures84-86</object-id><object-id xmlns:xlink="http://www.w3.org/1999/xlink" content-type="arpha" xlink:type="simple">CC80DAE4-EB5F-5907-BA2C-85655B2BAEB7</object-id><label>Figures 84–86.</label><caption><p>Female genitalia of <italic><tp:taxon-name><tp:taxon-name-part taxon-name-part-type="genus" reg="Xylomoia">Xylomoia</tp:taxon-name-part><tp:taxon-name-part taxon-name-part-type="species" reg="strix">strix</tp:taxon-name-part><tp:taxon-name-part taxon-name-part-type="subspecies" reg="strix">strix</tp:taxon-name-part></tp:taxon-name></italic> (<abbrev xmlns:xlink="http://www.w3.org/1999/xlink" xlink:title="collection of R. Haverinen" id="ABBRID0E2MCI" xlink:type="simple">CRH</abbrev>). Abbreviations: f – frontal signum, h – hind signum. Scale bar: 1 mm.</p></caption><graphic xmlns:xlink="http://www.w3.org/1999/xlink" xlink:href="zookeys-1221-309_article-132205__-g016.jpg" position="float" orientation="portrait" xlink:type="simple" id="oo_1204111.jpg"><uri content-type="original_file" xlink:type="simple">https://binary.pensoft.net/fig/1204111</uri></graphic></fig><fig id="F17" position="float" orientation="portrait"><object-id xmlns:xlink="http://www.w3.org/1999/xlink" content-type="doi" xlink:type="simple">10.3897/zookeys.1221.132205.figures87-89</object-id><object-id xmlns:xlink="http://www.w3.org/1999/xlink" content-type="arpha" xlink:type="simple">33731D49-E299-50BB-BC58-914617DF15D0</object-id><label>Figures 87–89.</label><caption><p>Female genitalia of <italic><tp:taxon-name><tp:taxon-name-part taxon-name-part-type="genus" reg="Xylomoia">Xylomoia</tp:taxon-name-part><tp:taxon-name-part taxon-name-part-type="species" reg="strix">strix</tp:taxon-name-part><tp:taxon-name-part taxon-name-part-type="subspecies" reg="retinax">retinax</tp:taxon-name-part></tp:taxon-name></italic> (<abbrev xmlns:xlink="http://www.w3.org/1999/xlink" xlink:title="collection of R. Haverinen" id="ABBRID0E2NCI" xlink:type="simple">CRH</abbrev>). Abbreviations: h – hind signum. Scale bar: 1 mm.</p></caption><graphic xmlns:xlink="http://www.w3.org/1999/xlink" xlink:href="zookeys-1221-309_article-132205__-g017.jpg" position="float" orientation="portrait" xlink:type="simple" id="oo_1204112.jpg"><uri content-type="original_file" xlink:type="simple">https://binary.pensoft.net/fig/1204112</uri></graphic></fig></tp:treatment-sec><tp:treatment-sec sec-type="variability" id="SECID0EEOCI"><title>Variability.</title><p><bold><italic>Adults.</italic></bold> May be dark-colored with brownish tinge (Figs <xref ref-type="fig" rid="F4">36–38</xref>) or pale-colored with yellowish tinge (Figs <xref ref-type="fig" rid="F4">39–41</xref>), submarginal area may be dark (e.g., Fig. <xref ref-type="fig" rid="F4">36</xref>) or pale (e.g., Fig. <xref ref-type="fig" rid="F4">38</xref>). <bold><italic>Male genitalia.</italic></bold> Uncus may gradually get thin towards apex (Figs <xref ref-type="fig" rid="F11">66</xref>, <xref ref-type="fig" rid="F11">68</xref>) or only be thin near its apex (Figs <xref ref-type="fig" rid="F11">65</xref>, <xref ref-type="fig" rid="F11">67</xref>), saccus varies in size, carina may be more (e.g., Fig. <xref ref-type="fig" rid="F11">65</xref>) or less pronounced (e.g., Fig. <xref ref-type="fig" rid="F11">67</xref>), additional cornutus similar to the basal one may be present near carina (Fig. <xref ref-type="fig" rid="F11">66</xref>), basal cornutus varies in size from small (e.g., Fig. <xref ref-type="fig" rid="F11">65</xref>) to large (e.g., Fig. <xref ref-type="fig" rid="F11">66</xref>), medial cornutus may be almost straight (Fig. <xref ref-type="fig" rid="F11">65</xref>) or c-shaped (e.g., Fig. <xref ref-type="fig" rid="F11">67</xref>). <bold><italic>Female genitalia.</italic></bold> Antevaginal plate slightly varies in thickness, bursa copulatrix and hind signum vary in size (Figs <xref ref-type="fig" rid="F17">87–89</xref>).</p></tp:treatment-sec><tp:treatment-sec sec-type="distribution" id="SECID0EVQCI"><title>Distribution area.</title><p>Russia (Orenburg, Chelyabinsk, Omsk, Novosibirsk Oblasts and Altai Republic).</p><fig id="F18" position="float" orientation="portrait"><object-id xmlns:xlink="http://www.w3.org/1999/xlink" content-type="doi" xlink:type="simple">10.3897/zookeys.1221.132205.figure90</object-id><object-id xmlns:xlink="http://www.w3.org/1999/xlink" content-type="arpha" xlink:type="simple">A63A2F8B-B971-51D6-9273-2190709156DD</object-id><label>Figure 90.</label><caption><p>Phylogenetic tree (Maximum Likelihood, HKY+F+I, 1000 ultrafast bootstrap replicates) for <italic><tp:taxon-name><tp:taxon-name-part taxon-name-part-type="genus" reg="Xylomoia">Xylomoia</tp:taxon-name-part></tp:taxon-name></italic> spp. built in IQ-TREE 2.2.0 and pairwise distances (%) computed for each pair of taxa in MEGA X.</p></caption><graphic xmlns:xlink="http://www.w3.org/1999/xlink" xlink:href="zookeys-1221-309_article-132205__-g018.jpg" position="float" orientation="portrait" xlink:type="simple" id="oo_1204113.jpg"><uri content-type="original_file" xlink:type="simple">https://binary.pensoft.net/fig/1204113</uri></graphic></fig><fig id="F19" position="float" orientation="portrait"><object-id xmlns:xlink="http://www.w3.org/1999/xlink" content-type="doi" xlink:type="simple">10.3897/zookeys.1221.132205.figures91-92</object-id><object-id xmlns:xlink="http://www.w3.org/1999/xlink" content-type="arpha" xlink:type="simple">EE91990D-1C63-54B4-8031-986EF7B7CA10</object-id><label>Figures 91, 92.</label><caption><p>Collecting localities of <italic><tp:taxon-name><tp:taxon-name-part taxon-name-part-type="genus" reg="Xylomoia">Xylomoia</tp:taxon-name-part><tp:taxon-name-part taxon-name-part-type="species" reg="strix">strix</tp:taxon-name-part></tp:taxon-name></italic> subspecies: <italic><tp:taxon-name><tp:taxon-name-part taxon-name-part-type="genus" reg="Xylomoia">X.</tp:taxon-name-part><tp:taxon-name-part taxon-name-part-type="species" reg="strix">strix</tp:taxon-name-part><tp:taxon-name-part taxon-name-part-type="subspecies" reg="stangelmaieri">stangelmaieri</tp:taxon-name-part></tp:taxon-name></italic> in Italy, <italic><tp:taxon-name><tp:taxon-name-part taxon-name-part-type="genus" reg="Xylomoia">X.</tp:taxon-name-part><tp:taxon-name-part taxon-name-part-type="species" reg="strix">strix</tp:taxon-name-part><tp:taxon-name-part taxon-name-part-type="subspecies" reg="strix">strix</tp:taxon-name-part></tp:taxon-name></italic> in Europe, and <italic><tp:taxon-name><tp:taxon-name-part taxon-name-part-type="genus" reg="Xylomoia">X.</tp:taxon-name-part><tp:taxon-name-part taxon-name-part-type="species" reg="strix">strix</tp:taxon-name-part><tp:taxon-name-part taxon-name-part-type="subspecies" reg="retinax">retinax</tp:taxon-name-part></tp:taxon-name></italic> in Asia. Colored tags mark collecting locations from where adults were barcoded. Circles with stars mark type localities <bold>91</bold> physical map <bold>92</bold> map of ecoregions: green colors indicate forests and steppes, purple – taiga (see <ext-link xmlns:xlink="http://www.w3.org/1999/xlink" xlink:type="simple" ext-link-type="uri" xlink:href="http://ecoregions.appspot.com">ecoregions.appspot.com</ext-link>).</p></caption><graphic xmlns:xlink="http://www.w3.org/1999/xlink" xlink:href="zookeys-1221-309_article-132205__-g019.jpg" position="float" orientation="portrait" xlink:type="simple" id="oo_1204114.jpg"><uri content-type="original_file" xlink:type="simple">https://binary.pensoft.net/fig/1204114</uri></graphic></fig></tp:treatment-sec><tp:treatment-sec><!--Section generated to contain objects referenced in tp:taxon-treatment.--><fig id="F1" position="float" orientation="portrait"><object-id xmlns:xlink="http://www.w3.org/1999/xlink" content-type="doi" xlink:type="simple">10.3897/zookeys.1221.132205.figures1-4</object-id><object-id xmlns:xlink="http://www.w3.org/1999/xlink" content-type="arpha" xlink:type="simple">6B36BD41-2278-5A4D-B4E0-61F4872A6C11</object-id><label>Figures 1–4.</label><caption><p>Adults and male genitalia of <italic><tp:taxon-name><tp:taxon-name-part taxon-name-part-type="genus" reg="Xylomoia">Xylomoia</tp:taxon-name-part></tp:taxon-name></italic> spp. with labels (<abbrev xmlns:xlink="http://www.w3.org/1999/xlink" content-type="institution" xlink:title="Zoological Museum, University of Helsinki" id="ABBRID0E4IAE" xlink:type="simple">ZMHF</abbrev>). <bold>1, 4</bold><abbrev xmlns:xlink="http://www.w3.org/1999/xlink" xlink:title="holotype" id="ABBRID0EEJAE" xlink:type="simple">HT</abbrev> male of <italic><tp:taxon-name><tp:taxon-name-part taxon-name-part-type="genus" reg="Xylomoia">X.</tp:taxon-name-part><tp:taxon-name-part taxon-name-part-type="species" reg="strix">strix</tp:taxon-name-part></tp:taxon-name></italic>, lacking features of phallus are indicated with arrows <bold>2</bold><abbrev xmlns:xlink="http://www.w3.org/1999/xlink" xlink:title="holotype" id="ABBRID0EVJAE" xlink:type="simple">HT</abbrev> male of <italic><tp:taxon-name><tp:taxon-name-part taxon-name-part-type="genus" reg="Xylomoia">X.</tp:taxon-name-part><tp:taxon-name-part taxon-name-part-type="species" reg="stangelmaieri">stangelmaieri</tp:taxon-name-part></tp:taxon-name></italic><bold>3</bold><abbrev xmlns:xlink="http://www.w3.org/1999/xlink" xlink:title="holotype" id="ABBRID0EGKAE" xlink:type="simple">HT</abbrev> male of <italic><tp:taxon-name><tp:taxon-name-part taxon-name-part-type="genus" reg="Xylomoia">X.</tp:taxon-name-part><tp:taxon-name-part taxon-name-part-type="species" reg="retinax">retinax</tp:taxon-name-part></tp:taxon-name></italic>. Scale bars: 1 cm (for adults); 1 mm (for genitalia).</p></caption><graphic xmlns:xlink="http://www.w3.org/1999/xlink" xlink:href="zookeys-1221-309_article-132205__-g001.jpg" position="float" orientation="portrait" xlink:type="simple" id="oo_1204096.jpg"><uri content-type="original_file" xlink:type="simple">https://binary.pensoft.net/fig/1204096</uri></graphic></fig><fig id="F4" position="float" orientation="portrait"><object-id xmlns:xlink="http://www.w3.org/1999/xlink" content-type="doi" xlink:type="simple">10.3897/zookeys.1221.132205.figures30-41</object-id><object-id xmlns:xlink="http://www.w3.org/1999/xlink" content-type="arpha" xlink:type="simple">65CDB9AA-4B4A-59B4-B4EF-05D8EC0F3C59</object-id><label>Figures 30–41.</label><caption><p>Adults of <italic><tp:taxon-name><tp:taxon-name-part taxon-name-part-type="genus" reg="Xylomoia">Xylomoia</tp:taxon-name-part><tp:taxon-name-part taxon-name-part-type="species" reg="strix">strix</tp:taxon-name-part></tp:taxon-name></italic> sspp. with labels (<abbrev xmlns:xlink="http://www.w3.org/1999/xlink" xlink:title="collection of R. Haverinen" id="ABBRID0EMKBI" xlink:type="simple">CRH</abbrev>). <bold>30–35</bold><italic><tp:taxon-name><tp:taxon-name-part taxon-name-part-type="genus" reg="Xylomoia">X.</tp:taxon-name-part><tp:taxon-name-part taxon-name-part-type="species" reg="strix">strix</tp:taxon-name-part><tp:taxon-name-part taxon-name-part-type="subspecies" reg="strix">strix</tp:taxon-name-part></tp:taxon-name></italic><bold>36–41</bold><italic><tp:taxon-name><tp:taxon-name-part taxon-name-part-type="genus" reg="Xylomoia">X.</tp:taxon-name-part><tp:taxon-name-part taxon-name-part-type="species" reg="strix">strix</tp:taxon-name-part><tp:taxon-name-part taxon-name-part-type="subspecies" reg="retinax">retinax</tp:taxon-name-part></tp:taxon-name></italic>. Scale bar: 1 cm.</p></caption><graphic xmlns:xlink="http://www.w3.org/1999/xlink" xlink:href="zookeys-1221-309_article-132205__-g004.jpg" position="float" orientation="portrait" xlink:type="simple" id="oo_1204099.jpg"><uri content-type="original_file" xlink:type="simple">https://binary.pensoft.net/fig/1204099</uri></graphic></fig></tp:treatment-sec></tp:taxon-treatment>
